# Supplementary material for: N-(2-Pyridylmethanimidamido)pyridine-2-carboximidamide
Source: Acta Crystallogr Sect E Struct Rep Online. 2010 May 29;66(Pt 6):o1515. doi: 10.1107/S1600536810016351 (PMC2979661; doi:10.1107/S1600536810016351)
Supplement: Supplementary file 2 [file e-66-o1515-Isup2.hkl]

# 
# h,k,l, Fc-squared, Fo-squared, sigma(Fo-squared) and status flag 
# 
data_I
_shelx_title ' 1 in Pbca' 
_shelx_refln_list_code          4 
_shelx_F_calc_maximum      278.49 
_exptl_crystal_F_000      1008.00 
_reflns_d_resolution_high  0.7702 
 
loop_ 
 _symmetry_equiv_pos_as_xyz 
 'x, y, z' 
 '-x+1/2, -y, z+1/2' 
 '-x, y+1/2, -z+1/2' 
 'x+1/2, -y+1/2, -z' 
 '-x, -y, -z' 
 'x-1/2, y, -z-1/2' 
 'x, -y-1/2, z-1/2' 
 '-x-1/2, y-1/2, z' 
 
_cell_length_a    13.2183 
_cell_length_b     9.4979 
_cell_length_c    19.8109 
_cell_angle_alpha  90.000 
_cell_angle_beta   90.000 
_cell_angle_gamma  90.000 
 
_shelx_F_squared_multiplier     1.000 
 
loop_ 
 _refln_index_h 
 _refln_index_k 
 _refln_index_l 
 _refln_F_squared_calc 
 _refln_F_squared_meas 
 _refln_F_squared_sigma 
 _refln_observed_status 
   2   0   0      494.56      403.54     12.71 o 
   4   0   0       13.57       20.29      3.04 o 
   6   0   0       17.37       21.87      3.12 o 
   8   0   0       39.41       25.48      3.84 o 
  10   0   0       88.95       89.91      7.15 o 
  12   0   0      211.20      213.95     12.99 o 
  14   0   0        3.15       39.43     43.77 o 
  16   0   0      135.40      114.78     18.53 o 
   2   1   0      656.86      773.87      6.07 o 
   4   1   0     8348.99     9012.75     99.90 o 
   6   1   0      316.94      200.47      6.60 o 
   8   1   0     1512.95     1231.26     26.22 o 
  10   1   0       26.35       38.57      4.23 o 
  12   1   0        5.27        7.74      3.91 o 
  14   1   0       51.17       50.58      6.56 o 
  16   1   0       55.33       45.68     12.32 o 
   0   2   0    50064.22    43329.28    680.15 o 
   2   2   0       55.24       47.10      1.88 o 
   4   2   0     1053.76      690.58      8.45 o 
   6   2   0      258.52      229.23      4.84 o 
   8   2   0     1392.24     1301.86     22.66 o 
  10   2   0      137.46      136.02      7.26 o 
  12   2   0       43.86       56.54      5.83 o 
  14   2   0       97.80       86.82      8.53 o 
  16   2   0       86.54       82.64     14.44 o 
   2   3   0      536.98      536.78     11.79 o 
   4   3   0      870.08      922.08     20.96 o 
   6   3   0     2496.83     2704.78     36.45 o 
   8   3   0        6.96       10.76      3.31 o 
  10   3   0      459.16      421.66     14.63 o 
  12   3   0       13.77       14.65      7.47 o 
  14   3   0        8.00        5.69      5.22 o 
  16   3   0        2.93       11.03     15.92 o 
   0   4   0       26.22       12.14      4.84 o 
   2   4   0     1979.66     1921.43     34.85 o 
   4   4   0      761.94      635.66     14.34 o 
   6   4   0      152.65      214.07      6.29 o 
   8   4   0      146.48      190.80     10.36 o 
  10   4   0      864.68      752.08     29.75 o 
  12   4   0      251.76      253.26     16.02 o 
  14   4   0       12.76        6.29      6.07 o 
  16   4   0       34.38       20.30     10.03 o 
   2   5   0     1793.16     2212.72     38.27 o 
   4   5   0        1.80        0.32      2.83 o 
   6   5   0       14.31       24.39      3.25 o 
   8   5   0        7.83        3.28      4.00 o 
  10   5   0       25.87       34.20      6.72 o 
  12   5   0      137.47      124.43     11.92 o 
  14   5   0        1.28        7.69      6.06 o 
   0   6   0      516.45      491.60     17.26 o 
   2   6   0      747.71      722.50     15.32 o 
   4   6   0      282.10      237.04      9.81 o 
   6   6   0      674.03      580.53     24.84 o 
   8   6   0      160.32      170.86     11.75 o 
  10   6   0      232.12      250.54     15.77 o 
  12   6   0      126.17      118.02     12.82 o 
  14   6   0        1.38       18.86      8.30 o 
   2   7   0        2.50        3.45      2.30 o 
   4   7   0       86.26      103.07      7.75 o 
   6   7   0       21.63       26.54      4.67 o 
   8   7   0        8.17        0.89      4.48 o 
  10   7   0      224.17      204.20     16.56 o 
  12   7   0       42.97       32.16      9.77 o 
  14   7   0       15.70        7.35      7.16 o 
   0   8   0      654.19      590.40     24.26 o 
   2   8   0     1020.38     1000.35     33.63 o 
   4   8   0       64.52       58.39      6.88 o 
   6   8   0        0.15        7.56      5.94 o 
   8   8   0        1.12        0.85      5.35 o 
  10   8   0        7.86       17.28      8.52 o 
  12   8   0       48.10       57.17     12.94 o 
   2   9   0      821.67      751.49     29.16 o 
   4   9   0      144.98      158.82     11.11 o 
   6   9   0       58.79       84.66     10.80 o 
   8   9   0       17.34       15.92      7.11 o 
  10   9   0       91.58      110.17     14.13 o 
   0  10   0        0.30       18.21     11.30 o 
   2  10   0      334.05      309.42     16.92 o 
   4  10   0        0.12        6.06      5.52 o 
   6  10   0       29.01       28.72      8.06 o 
   8  10   0       24.20       25.50      9.81 o 
  10  10   0       57.76       54.03     14.60 o 
   2  11   0      142.49      111.18     13.53 o 
   4  11   0       20.94       20.75     11.50 o 
   6  11   0        8.57       -4.10      7.24 o 
   0  12   0        0.00      -14.25     22.90 o 
   2  12   0       35.03       22.39     12.04 o 
   2   1   1     1042.57     1254.74      8.38 o 
   3   1   1     2737.84     3266.35     24.83 o 
   4   1   1      154.94      123.24      3.04 o 
   5   1   1       32.00       42.77      1.87 o 
   6   1   1      128.35      105.87      2.49 o 
   7   1   1      990.45     1004.22     12.74 o 
   8   1   1      138.25      147.80      3.70 o 
   9   1   1        0.27        3.19      1.31 o 
  10   1   1        0.11        4.42      1.91 o 
  11   1   1       27.12       32.70      2.81 o 
  12   1   1       40.11       38.23      3.02 o 
  13   1   1        0.51        5.27      3.59 o 
  14   1   1      680.19      669.22     20.22 o 
  15   1   1       57.60       54.82      6.27 o 
  16   1   1      234.11      210.80     14.87 o 
  17   1   1       37.98       31.60     10.84 o 
   0   2   1      672.46     1026.94     13.68 o 
   1   2   1    16724.41    15521.24     92.78 o 
   2   2   1      288.70      262.37      3.19 o 
   3   2   1     1574.57     1476.29     20.09 o 
   4   2   1       68.76       63.45      1.00 o 
   5   2   1       73.05       23.76      0.94 o 
   6   2   1      465.59      428.06      5.55 o 
   7   2   1     1420.13     1368.71     15.20 o 
   8   2   1        3.46        5.14      1.51 o 
   9   2   1      390.49      340.20      6.82 o 
  10   2   1       64.39       62.13      3.16 o 
  11   2   1       22.25       24.73      2.96 o 
  12   2   1       36.54       38.01      3.69 o 
  13   2   1      353.47      343.80     10.87 o 
  14   2   1        0.04        5.78      3.19 o 
  15   2   1       35.71       51.99      7.16 o 
  16   2   1       21.75       37.78      7.73 o 
   1   3   1     1406.65     1275.58     11.89 o 
   2   3   1     2844.77     3008.69     30.23 o 
   3   3   1      648.30      680.09     10.38 o 
   4   3   1       22.44       22.73      2.06 o 
   5   3   1     2983.04     3173.49     26.19 o 
   6   3   1     1663.19     1786.45     22.56 o 
   7   3   1      403.50      470.41      6.78 o 
   8   3   1       77.49       88.82      5.29 o 
   9   3   1      755.60      698.25     12.31 o 
  10   3   1       44.75       37.05      3.42 o 
  11   3   1       47.72       36.76      3.27 o 
  12   3   1       51.56       64.62      6.72 o 
  13   3   1        8.25        9.35      5.53 o 
  14   3   1       80.35       62.69      6.33 o 
  15   3   1        6.65        3.39      3.71 o 
  16   3   1        0.39        0.25      6.11 o 
   0   4   1      985.50     1092.92     17.64 o 
   1   4   1       24.37       11.69      1.80 o 
   2   4   1       10.64       31.21      2.11 o 
   3   4   1       19.49       18.07      2.32 o 
   4   4   1      339.35      354.86      4.89 o 
   5   4   1      282.17      336.51      4.52 o 
   6   4   1        7.60       13.99      3.46 o 
   7   4   1       14.07       16.65      3.12 o 
   8   4   1        8.79        7.43      1.48 o 
   9   4   1      495.51      455.79     13.36 o 
  10   4   1        1.50        2.99      3.22 o 
  11   4   1        7.00        0.04      3.03 o 
  12   4   1       25.55       35.20      5.13 o 
  13   4   1        6.96        5.57      3.79 o 
  14   4   1        0.58        5.89      5.27 o 
  15   4   1       36.92       36.22      6.52 o 
  16   4   1        2.54        5.29      7.16 o 
   1   5   1        2.43       21.63      1.96 o 
   2   5   1     1500.43     1623.41     19.49 o 
   3   5   1      208.44      205.55      4.97 o 
   4   5   1       14.16       17.99      2.47 o 
   5   5   1      148.38      142.04      4.44 o 
   6   5   1      235.01      265.76      6.48 o 
   7   5   1       14.80       16.83      3.42 o 
   8   5   1       49.67       45.70      4.77 o 
   9   5   1      119.40      139.43      7.52 o 
  10   5   1      113.53      138.72     18.35 o 
  11   5   1       12.41        5.94      4.00 o 
  12   5   1       10.77        9.21      4.15 o 
  13   5   1        0.01        8.91      6.64 o 
  14   5   1        2.26        5.28      4.06 o 
  15   5   1        3.86       -1.32      3.95 o 
   0   6   1       74.37       58.28      8.04 o 
   1   6   1       62.20       95.36      3.73 o 
   2   6   1      993.01      963.67     14.62 o 
   3   6   1      680.99      732.53     14.46 o 
   4   6   1      598.95      665.91     13.56 o 
   5   6   1      107.59      103.98      4.57 o 
   6   6   1       21.31       32.79      4.28 o 
   7   6   1       57.59       57.56      4.57 o 
   8   6   1        8.05        7.70      3.71 o 
   9   6   1       13.17       17.75      4.64 o 
  10   6   1       61.75       64.42      6.41 o 
  11   6   1      204.28      192.55     10.59 o 
  12   6   1      169.70      161.06     10.41 o 
  13   6   1        7.17        6.82      4.25 o 
  14   6   1        0.07        1.12      3.99 o 
   1   7   1       25.41       21.01      3.37 o 
   2   7   1      260.82      236.90      5.64 o 
   3   7   1       19.91       26.18      3.49 o 
   4   7   1       47.08       55.52      4.46 o 
   5   7   1      136.33      136.84      6.10 o 
   6   7   1        0.14       -1.92      4.82 o 
   7   7   1       87.41      109.71      7.04 o 
   8   7   1       42.86       57.24      5.79 o 
   9   7   1        0.71        3.52      4.01 o 
  10   7   1        1.54        2.12      3.72 o 
  11   7   1        2.11        0.13      5.06 o 
  12   7   1       65.36       75.76      7.93 o 
  13   7   1        4.21        3.15      5.42 o 
  14   7   1        0.00        1.86      5.31 o 
   0   8   1      222.73      227.78     11.45 o 
   1   8   1       82.83      118.22      5.49 o 
   2   8   1      665.44      640.90     14.52 o 
   3   8   1      954.27      886.00     21.20 o 
   4   8   1      208.48      206.82      8.10 o 
   5   8   1      159.20      159.93      7.63 o 
   6   8   1       38.06       53.70      5.27 o 
   7   8   1       10.49       23.11      4.72 o 
   8   8   1        1.93        3.02      3.54 o 
   9   8   1        4.81       15.47      4.81 o 
  10   8   1       17.21       15.45      5.26 o 
  11   8   1      149.87      147.97     11.69 o 
  12   8   1       72.23       77.87      9.35 o 
  13   8   1        0.14       -3.38      7.69 o 
   1   9   1        0.16       13.31      3.40 o 
   2   9   1      504.95      511.49     15.36 o 
   3   9   1      276.78      272.11     10.80 o 
   4   9   1      188.43      176.98      8.74 o 
   5   9   1       17.44       17.69      4.71 o 
   6   9   1        3.61        4.47      4.01 o 
   7   9   1        3.83        4.58      3.99 o 
   8   9   1       14.72       19.18      5.34 o 
   9   9   1       18.35       32.63      6.13 o 
  10   9   1        0.08       -1.56      5.01 o 
  11   9   1       97.75      122.88     12.25 o 
   0  10   1       10.02       12.94      6.99 o 
   1  10   1        6.00        3.72      3.12 o 
   2  10   1      100.22       91.69      6.79 o 
   3  10   1        1.13        5.51      3.32 o 
   4  10   1        0.52       -0.10      3.92 o 
   5  10   1        2.46        3.96      4.79 o 
   6  10   1        3.71        8.61      4.93 o 
   7  10   1       14.02       27.52      7.25 o 
   8  10   1        7.02        6.91      4.83 o 
   9  10   1        0.54       -1.70      4.58 o 
  10  10   1        1.41       -7.85      7.85 o 
   1  11   1       51.66       54.44      7.02 o 
   2  11   1       27.53       13.59      5.51 o 
   3  11   1       18.70       35.97      8.54 o 
   4  11   1       12.85       13.29      7.87 o 
   5  11   1       12.00        8.31      4.84 o 
   6  11   1       41.25       54.11      8.09 o 
   7  11   1       26.47       24.42      6.39 o 
   0  12   1        6.13        8.86      8.50 o 
   1  12   1       12.40       15.25      6.81 o 
   2  12   1        0.10       -6.83      6.99 o 
   3  12   1        0.68        1.86      5.79 o 
   2   0   2    12419.45    10991.02    137.10 o 
   3   0   2     4039.57     4329.20     72.53 o 
   4   0   2     3736.94     4174.02     56.13 o 
   5   0   2       68.31       67.17      2.77 o 
   6   0   2       84.13      140.36      4.50 o 
   7   0   2       11.35        3.99      2.50 o 
   8   0   2      932.79      870.94     38.81 o 
   9   0   2       57.55       48.58      3.38 o 
  10   0   2       22.47       28.90      3.19 o 
  11   0   2      384.04      349.34     12.19 o 
  12   0   2        5.99        8.76      3.07 o 
  13   0   2      386.17      369.41     15.72 o 
  14   0   2     1347.72     1298.92     50.71 o 
  15   0   2      399.88      408.18     23.92 o 
  16   0   2      167.31      161.48     20.32 o 
  17   0   2        0.62       12.04     10.76 o 
   1   1   2       15.02       82.66      1.33 o 
   2   1   2     2755.35     2762.58     25.77 o 
   3   1   2     1626.74     1598.82     19.69 o 
   4   1   2       17.07       10.34      0.87 o 
   5   1   2       69.82       44.58      2.39 o 
   6   1   2      626.10      518.36      6.35 o 
   7   1   2     3047.82     2738.12     30.26 o 
   8   1   2      166.86      136.67      3.35 o 
   9   1   2        0.34       10.29      1.92 o 
  10   1   2       25.35       24.49      2.50 o 
  11   1   2      112.49      104.48      4.67 o 
  12   1   2       17.44       18.62      2.82 o 
  13   1   2      106.34       97.44      5.50 o 
  14   1   2       20.57       26.76      4.30 o 
  15   1   2        0.18       -0.67      3.96 o 
  16   1   2       22.03       25.66      8.72 o 
  17   1   2        7.83        7.07      6.41 o 
   0   2   2     2687.02     3338.21     40.43 o 
   1   2   2     1972.15     2279.50     23.70 o 
   2   2   2     1808.31     1656.00     15.22 o 
   3   2   2     3139.55     2682.23     28.29 o 
   4   2   2       43.60       35.95      1.79 o 
   5   2   2     2225.08     2113.85     22.30 o 
   6   2   2       45.37       43.59      1.99 o 
   7   2   2       15.29        5.68      1.41 o 
   8   2   2      177.05      183.41      4.58 o 
   9   2   2       14.07        9.18      2.12 o 
  10   2   2        0.01        4.55      2.20 o 
  11   2   2        8.58       11.00      2.20 o 
  12   2   2      132.90      140.79      6.28 o 
  13   2   2      173.13      163.73      7.12 o 
  14   2   2       52.72       42.71      5.62 o 
  15   2   2       63.53       76.07      7.68 o 
  16   2   2       78.11       77.60      8.88 o 
   1   3   2       17.55       15.26      1.52 o 
   2   3   2        6.74        0.12      0.55 o 
   3   3   2      113.34      144.80      2.49 o 
   4   3   2     1231.90     1224.04     13.24 o 
   5   3   2     2092.39     2048.02     19.35 o 
   6   3   2      299.34      296.85      4.58 o 
   7   3   2      690.52      768.56     12.13 o 
   8   3   2      269.55      268.54      5.43 o 
   9   3   2       67.06       64.99      3.00 o 
  10   3   2       18.90       20.75      3.07 o 
  11   3   2      104.11       85.97      4.50 o 
  12   3   2       10.54       11.65      3.11 o 
  13   3   2       36.46       41.66      5.26 o 
  14   3   2        1.62        0.66      3.61 o 
  15   3   2        0.15        2.52      3.90 o 
  16   3   2        2.82       10.24      5.56 o 
   0   4   2     1684.52     1582.96     41.37 o 
   1   4   2      924.90      980.98     18.77 o 
   2   4   2       45.18       46.04      1.53 o 
   3   4   2      122.16      168.06      3.52 o 
   4   4   2     1543.37     1800.56     20.54 o 
   5   4   2      142.61      218.88      4.44 o 
   6   4   2        9.41        3.24      2.84 o 
   7   4   2        2.92        6.62      1.51 o 
   8   4   2      395.16      375.55      7.67 o 
   9   4   2        1.11       13.07      4.35 o 
  10   4   2       72.74       76.77      6.93 o 
  11   4   2        0.89        8.33      4.59 o 
  12   4   2       38.94       38.70      6.32 o 
  13   4   2       19.78       18.29      5.01 o 
  14   4   2      115.61      103.12      8.25 o 
  15   4   2        5.03        5.17      4.37 o 
  16   4   2        0.52        3.82      5.01 o 
   1   5   2      389.65      447.62      7.93 o 
   2   5   2     1519.60     1670.49     20.20 o 
   3   5   2       94.82      145.34      3.21 o 
   4   5   2       37.96       36.23      2.90 o 
   5   5   2      471.71      484.52      7.27 o 
   6   5   2      185.14      196.16      6.79 o 
   7   5   2       53.42       60.39      4.36 o 
   8   5   2       24.80       37.55      3.55 o 
   9   5   2      509.90      502.18     15.69 o 
  10   5   2        0.54        1.81      3.41 o 
  11   5   2      184.57      177.67      9.41 o 
  12   5   2        1.01        0.25      3.67 o 
  13   5   2       46.79       47.25      6.17 o 
  14   5   2        9.37       15.44      5.99 o 
  15   5   2        1.05        1.85      4.53 o 
   0   6   2      350.63      482.49     12.24 o 
   1   6   2      311.75      314.44      7.30 o 
   2   6   2      653.77      632.15      9.91 o 
   3   6   2       27.65       29.35      2.30 o 
   4   6   2      718.53      758.20     12.66 o 
   5   6   2      310.72      243.34      6.78 o 
   6   6   2      109.19      108.16      5.73 o 
   7   6   2      277.86      258.95      9.19 o 
   8   6   2      233.26      210.34      9.57 o 
   9   6   2       12.79       31.27      4.74 o 
  10   6   2      218.42      215.41     10.59 o 
  11   6   2        1.77       -3.08      4.39 o 
  12   6   2       14.81       19.57      6.59 o 
  13   6   2       19.19       31.28      6.59 o 
  14   6   2        1.60        6.31      4.79 o 
   1   7   2       60.36       80.15      4.28 o 
   2   7   2       66.94       72.50      4.38 o 
   3   7   2      256.55      227.97      6.72 o 
   4   7   2      510.42      493.63     12.77 o 
   5   7   2     1924.11     1950.15     37.51 o 
   6   7   2       40.29       47.80      4.84 o 
   7   7   2       15.25       24.57      4.07 o 
   8   7   2        0.01        8.79      3.98 o 
   9   7   2        4.44       15.14      4.65 o 
  10   7   2      191.13      177.52     10.41 o 
  11   7   2      149.75      154.34     10.32 o 
  12   7   2       28.23       34.50      6.13 o 
  13   7   2        2.93        6.40      8.36 o 
  14   7   2       29.20       26.77      7.88 o 
   0   8   2      147.26      149.68      8.42 o 
   1   8   2       72.66       74.17      4.60 o 
   2   8   2      263.63      261.38      9.32 o 
   3   8   2      332.46      295.53     10.25 o 
   4   8   2      479.96      420.07     12.86 o 
   5   8   2       68.44       74.44      5.18 o 
   6   8   2       13.46        9.20      3.58 o 
   7   8   2        0.61        2.95      3.47 o 
   8   8   2        0.74       -3.94      3.94 o 
   9   8   2       20.31       30.55      9.91 o 
  10   8   2        2.93       10.83      4.89 o 
  11   8   2       35.61       53.95      8.29 o 
  12   8   2        6.65       13.75      5.94 o 
   1   9   2       84.98       90.37      5.32 o 
   2   9   2       63.97       51.45      5.44 o 
   3   9   2       71.78       72.62      5.59 o 
   4   9   2      563.15      486.36     14.74 o 
   5   9   2       18.83        8.08      3.64 o 
   6   9   2       11.45       24.16      5.31 o 
   7   9   2       18.82       22.43      5.62 o 
   8   9   2       40.64       74.44      7.85 o 
   9   9   2        2.68       -0.76      4.36 o 
  10   9   2       30.93       41.67      7.24 o 
  11   9   2        0.53       -5.18      5.22 o 
   0  10   2       34.86       24.27      9.48 o 
   1  10   2       14.00       12.29      4.60 o 
   2  10   2      135.28      129.65      7.99 o 
   3  10   2        0.74       13.01      7.13 o 
   4  10   2        3.60       14.99      4.55 o 
   5  10   2      107.63      110.58      9.75 o 
   6  10   2        0.88       -3.42      4.65 o 
   7  10   2        1.49       14.52      5.29 o 
   8  10   2        4.69        7.43      4.92 o 
   9  10   2       12.38        7.55      5.26 o 
   1  11   2       19.59       28.61      7.69 o 
   2  11   2       41.81       27.42      6.59 o 
   3  11   2        1.50       12.39      7.01 o 
   4  11   2       13.64        6.62      4.94 o 
   5  11   2       26.89       31.73      9.35 o 
   6  11   2        0.02       -0.11      6.08 o 
   7  11   2       49.09       57.38      8.05 o 
   0  12   2       64.05       83.28     14.25 o 
   1  12   2        0.19       -1.89      5.49 o 
   2  12   2        4.55        0.29      7.01 o 
   3  12   2        4.75       11.43      6.82 o 
   1   1   3     6826.37     6696.74     50.39 o 
   2   1   3    77558.45    12886.55  33436.14 o 
   3   1   3     5216.16     4888.04     43.32 o 
   4   1   3       66.81       59.07      2.50 o 
   5   1   3      223.96      181.03      2.79 o 
   6   1   3     1541.42     1843.60     19.34 o 
   7   1   3      352.64      273.72      5.07 o 
   8   1   3       12.67        8.28      1.67 o 
   9   1   3      218.27      203.59      4.45 o 
  10   1   3       11.87       15.88      2.81 o 
  11   1   3      297.96      304.26      8.15 o 
  12   1   3        8.48        9.20      3.21 o 
  13   1   3      143.50      136.97      5.73 o 
  14   1   3      138.31      131.48      7.89 o 
  15   1   3        1.37       -2.19      3.38 o 
  16   1   3        6.39        6.55      5.14 o 
   0   2   3     1759.18     2393.44     91.41 o 
   1   2   3      886.61     1023.95     10.41 o 
   2   2   3    21603.27    20583.97    176.56 o 
   3   2   3     3616.08     3222.66     32.79 o 
   4   2   3      761.60      965.35     10.44 o 
   5   2   3      225.15      179.58      3.37 o 
   6   2   3       34.10       17.22      1.77 o 
   7   2   3     1317.06     1221.58     16.40 o 
   8   2   3      173.57      160.70      4.29 o 
   9   2   3      179.35      170.10      4.91 o 
  10   2   3       56.00       53.20      3.31 o 
  11   2   3       10.10       15.25      2.75 o 
  12   2   3       22.49       22.38      2.90 o 
  13   2   3      214.26      196.02      8.05 o 
  14   2   3        4.70       13.46      3.78 o 
  15   2   3      105.12      104.40      8.02 o 
  16   2   3       37.99       54.72      9.48 o 
   1   3   3     1065.92      879.87      9.86 o 
   2   3   3      313.22      312.44      4.02 o 
   3   3   3     4733.30     4983.33     74.10 o 
   4   3   3     1088.12     1107.22     20.17 o 
   5   3   3      246.09      264.77      4.00 o 
   6   3   3        0.36        0.95      1.64 o 
   7   3   3      989.69     1071.37     14.64 o 
   8   3   3      254.89      249.60      5.36 o 
   9   3   3        7.79       10.18      2.34 o 
  10   3   3      165.01      168.49      5.08 o 
  11   3   3       17.81       23.56      3.46 o 
  12   3   3        7.00        2.47      2.98 o 
  13   3   3        0.03        4.32      3.58 o 
  14   3   3       63.81       60.12      6.54 o 
  15   3   3       39.83       46.24      7.31 o 
  16   3   3        0.76       -0.83      5.36 o 
   0   4   3     3087.07     3820.19     59.21 o 
   1   4   3      153.74      108.10      3.10 o 
   2   4   3        3.15        5.00      1.67 o 
   3   4   3     2047.10     2021.52     22.75 o 
   4   4   3      302.39      346.55      5.44 o 
   5   4   3       65.91       81.56      3.66 o 
   6   4   3      161.26      149.38      3.98 o 
   7   4   3      423.52      453.26      8.84 o 
   8   4   3        3.77        5.08      1.97 o 
   9   4   3        0.11        7.81      4.20 o 
  10   4   3       36.06       37.89      3.64 o 
  11   4   3       48.93       33.37      4.52 o 
  12   4   3      133.09      126.92      8.01 o 
  13   4   3        4.10        1.85      4.50 o 
  14   4   3       22.68       22.81      5.15 o 
  15   4   3       31.30       22.61      5.45 o 
  16   4   3        0.96        4.74      6.32 o 
   1   5   3        8.27       15.14      2.63 o 
   2   5   3       10.53        9.98      1.81 o 
   3   5   3      386.35      485.62      6.43 o 
   4   5   3      292.20      307.06      6.46 o 
   5   5   3       43.14       46.22      2.66 o 
   6   5   3        0.74        3.89      3.28 o 
   7   5   3        3.08        1.92      2.57 o 
   8   5   3      263.96      215.79      8.05 o 
   9   5   3        5.93        9.04      5.52 o 
  10   5   3        4.31       -0.23      3.26 o 
  11   5   3       83.34       70.59      6.66 o 
  12   5   3       39.25       61.21      6.13 o 
  13   5   3        0.77       -0.57      3.46 o 
  14   5   3       97.73       99.46      8.79 o 
  15   5   3        0.02       -0.13      4.12 o 
   0   6   3      355.17      323.71     10.28 o 
   1   6   3       26.39       38.22      2.83 o 
   2   6   3        4.52        5.01      1.84 o 
   3   6   3       89.72       75.42      3.50 o 
   4   6   3      112.99      141.86      4.42 o 
   5   6   3      833.78      886.05     16.73 o 
   6   6   3       81.06       83.20      5.42 o 
   7   6   3        5.11        8.31      4.08 o 
   8   6   3        7.38       16.36      4.96 o 
   9   6   3      208.33      211.97      9.96 o 
  10   6   3       35.74       44.13      5.99 o 
  11   6   3       29.42       35.41      7.14 o 
  12   6   3       34.45       40.05      6.35 o 
  13   6   3       41.76       36.69      6.88 o 
  14   6   3        0.47       -0.56      4.08 o 
   1   7   3       10.78       14.00      3.56 o 
   2   7   3      166.82      168.52      5.15 o 
   3   7   3       87.91       97.90      4.43 o 
   4   7   3      150.73      137.30      6.01 o 
   5   7   3      199.31      141.66      7.03 o 
   6   7   3        1.31       11.42      5.60 o 
   7   7   3        3.25        0.92      3.49 o 
   8   7   3       25.04       42.98      5.86 o 
   9   7   3        2.83        2.64      3.83 o 
  10   7   3        0.01       -1.82      3.87 o 
  11   7   3        4.37        7.08      5.39 o 
  12   7   3       11.05        6.34      4.92 o 
  13   7   3       20.89       13.26      5.85 o 
   0   8   3        3.03        9.75      3.58 o 
   1   8   3       70.35       74.60      4.80 o 
   2   8   3       72.60       65.68      4.31 o 
   3   8   3       36.83       45.08      4.97 o 
   4   8   3      311.00      265.36      9.37 o 
   5   8   3      340.90      317.35     10.21 o 
   6   8   3       14.91        6.73      3.64 o 
   7   8   3        0.05        4.34      3.68 o 
   8   8   3        6.94       14.71      5.03 o 
   9   8   3      107.33      109.71      8.84 o 
  10   8   3       97.79       97.99      8.47 o 
  11   8   3        2.60        4.35      4.52 o 
  12   8   3        5.95        2.62      4.77 o 
   1   9   3       46.24       56.78      4.45 o 
   2   9   3       24.50       32.58      4.31 o 
   3   9   3       19.38       33.54      4.59 o 
   4   9   3      433.85      416.76     13.02 o 
   5   9   3        0.18       -3.07      3.80 o 
   6   9   3       25.58       34.82      5.96 o 
   7   9   3       22.85       28.36      6.76 o 
   8   9   3        8.97       13.99      5.01 o 
   9   9   3       17.72       34.26      7.17 o 
  10   9   3       29.14       33.69      6.88 o 
  11   9   3        1.14       11.43      5.64 o 
   0  10   3      653.56      609.96     32.08 o 
   1  10   3       36.54       27.54      5.25 o 
   2  10   3      106.79      108.89      8.45 o 
   3  10   3       55.32       53.49      5.37 o 
   4  10   3        6.86       19.36      5.68 o 
   5  10   3        3.84        3.96      4.78 o 
   6  10   3        3.43        3.24      4.51 o 
   7  10   3       16.27        9.96      5.07 o 
   8  10   3        6.18       10.27      5.34 o 
   9  10   3        4.21       15.17      5.94 o 
   1  11   3        1.75       -0.01      4.67 o 
   2  11   3        3.79        2.81      4.00 o 
   3  11   3       28.79       21.09      5.90 o 
   4  11   3       22.19       23.66      7.08 o 
   5  11   3       26.76       19.46      5.87 o 
   6  11   3        2.14        0.39      6.20 o 
   7  11   3       14.27       17.88      7.03 o 
   0  12   3       19.53       20.18     11.81 o 
   1  12   3       32.79       38.01      7.70 o 
   2  12   3        7.07       -3.87      6.22 o 
   3  12   3        0.13        1.28      5.44 o 
   0   0   4       54.97      140.98      2.33 o 
   1   0   4     1162.59     1469.56     15.27 o 
   2   0   4    17695.14    17635.73    232.37 o 
   3   0   4      612.49      669.32     10.63 o 
   4   0   4     1081.31      962.65     15.09 o 
   5   0   4      224.26      445.94     12.83 o 
   6   0   4      587.28      340.04      8.69 o 
   7   0   4      286.26      284.31      8.41 o 
   8   0   4       42.84       32.09      3.87 o 
   9   0   4      368.76      384.29     12.29 o 
  10   0   4       43.53       54.68      5.50 o 
  11   0   4      137.75      124.48     10.72 o 
  12   0   4      991.11     1036.44     31.41 o 
  13   0   4       31.09       39.48      5.48 o 
  14   0   4        1.92       -0.41      3.60 o 
  15   0   4       13.58       39.89     10.27 o 
  16   0   4       75.59       82.10     13.59 o 
   1   1   4     2777.29     2642.61     15.41 o 
   2   1   4     3189.93     3075.88     56.16 o 
   3   1   4     8923.63     9310.26    104.79 o 
   4   1   4       11.13       26.73      1.29 o 
   5   1   4      532.22      569.58      6.95 o 
   6   1   4      514.00      543.84      7.12 o 
   7   1   4     1482.17     1252.25     15.33 o 
   8   1   4      108.41       80.39      2.77 o 
   9   1   4      439.41      424.71      7.65 o 
  10   1   4      184.14      165.71      5.59 o 
  11   1   4      208.19      205.52      6.76 o 
  12   1   4       83.82       70.40      4.42 o 
  13   1   4        2.53        0.87      2.31 o 
  14   1   4       62.62       51.88      5.21 o 
  15   1   4        0.03       -3.06      3.57 o 
  16   1   4        5.10       18.08      5.96 o 
   0   2   4     2488.67     2940.08     63.55 o 
   1   2   4     1890.51     2476.34     26.05 o 
   2   2   4     4234.83     4156.66     39.57 o 
   3   2   4    12359.54    11170.76    234.97 o 
   4   2   4     2596.99     2426.48     31.05 o 
   5   2   4      765.72      795.23     11.04 o 
   6   2   4      110.37      132.30      4.70 o 
   7   2   4      544.04      572.81      9.87 o 
   8   2   4       93.12      115.11      3.72 o 
   9   2   4      136.71      134.33      4.64 o 
  10   2   4        0.01        2.60      1.84 o 
  11   2   4      157.31      145.33      5.63 o 
  12   2   4       58.22       61.14      4.07 o 
  13   2   4       51.05       45.75      4.16 o 
  14   2   4        3.51        9.20      3.64 o 
  15   2   4        1.33       -3.45      4.39 o 
  16   2   4       25.60       34.14      7.31 o 
   1   3   4      911.53     1070.02     12.05 o 
   2   3   4      686.67      510.78      6.62 o 
   3   3   4      843.17      976.02      9.67 o 
   4   3   4      112.32      119.00      2.19 o 
   5   3   4      602.56      605.16      8.17 o 
   6   3   4      102.85       68.23      2.59 o 
   7   3   4       17.28       17.22      2.74 o 
   8   3   4      122.85      156.25      4.35 o 
   9   3   4       32.54       34.89      2.82 o 
  10   3   4        1.47        2.70      1.86 o 
  11   3   4        6.98        4.34      2.19 o 
  12   3   4        2.31        3.85      2.82 o 
  13   3   4       18.20       24.47      4.64 o 
  14   3   4       25.76       39.36      5.41 o 
  15   3   4        1.96       -1.96      4.83 o 
  16   3   4       10.00        9.42      6.03 o 
   0   4   4     9643.05    11333.61    180.06 o 
   1   4   4       68.21       95.42      2.95 o 
   2   4   4      174.17      148.09      3.12 o 
   3   4   4      590.27      628.40      7.61 o 
   4   4   4       26.33       38.37      1.44 o 
   5   4   4        6.94        9.92      1.78 o 
   6   4   4       98.60       94.11      3.59 o 
   7   4   4      111.88      131.96      4.84 o 
   8   4   4        0.02        1.97      2.03 o 
   9   4   4       31.69       35.87      3.39 o 
  10   4   4        2.63        4.97      2.50 o 
  11   4   4      227.18      237.31      9.67 o 
  12   4   4      125.13      108.72      7.79 o 
  13   4   4       23.73       32.65      5.38 o 
  14   4   4        8.26        9.99      4.30 o 
  15   4   4        5.80       12.56      4.96 o 
  16   4   4       33.63       57.90     17.01 o 
   1   5   4       89.25      112.89      3.72 o 
   2   5   4      105.49      130.03      3.40 o 
   3   5   4      263.18      255.63      4.44 o 
   4   5   4      328.13      314.62      6.34 o 
   5   5   4      847.49      895.02     19.22 o 
   6   5   4       86.16       88.64      3.87 o 
   7   5   4       16.73       20.22      3.49 o 
   8   5   4      231.86      238.92      8.66 o 
   9   5   4       11.93       12.13      3.33 o 
  10   5   4      127.37      114.16      7.30 o 
  11   5   4        1.39        1.71      3.30 o 
  12   5   4        6.77        7.20      4.89 o 
  13   5   4       30.50       40.76      5.89 o 
  14   5   4       29.63       37.04      6.06 o 
  15   5   4        0.70        4.99      4.82 o 
   0   6   4       59.74       57.28      4.38 o 
   1   6   4      650.78      627.21     12.04 o 
   2   6   4       17.35       18.40      2.78 o 
   3   6   4      359.04      329.05      7.54 o 
   4   6   4      370.14      406.42      8.34 o 
   5   6   4      286.45      233.19      5.82 o 
   6   6   4       62.24       66.18      5.29 o 
   7   6   4      132.77      128.42      7.13 o 
   8   6   4       37.07       40.33      4.58 o 
   9   6   4       55.62       92.68      7.23 o 
  10   6   4        6.32        3.15      3.41 o 
  11   6   4        0.01        1.81      3.44 o 
  12   6   4       30.27       23.84      5.12 o 
  13   6   4       14.23        9.11      4.83 o 
  14   6   4        1.21        6.26      5.13 o 
   1   7   4       46.52       43.16      3.46 o 
   2   7   4      100.83       95.07      3.98 o 
   3   7   4      118.30      150.24      5.59 o 
   4   7   4      282.34      255.21      7.61 o 
   5   7   4      348.94      341.70      9.86 o 
   6   7   4      429.52      443.89     14.81 o 
   7   7   4       88.46      112.29      7.00 o 
   8   7   4        8.35        5.43      3.68 o 
   9   7   4      965.89      946.73     28.52 o 
  10   7   4      196.50      183.66     10.72 o 
  11   7   4        1.24       -3.61      4.02 o 
  12   7   4       10.79        3.93      4.44 o 
  13   7   4        0.37       12.36      5.27 o 
   0   8   4      537.59      592.42     19.18 o 
   1   8   4      411.36      401.49     11.26 o 
   2   8   4      113.50      109.70      5.64 o 
   3   8   4        0.02        4.40      2.42 o 
   4   8   4        0.01        3.25      3.12 o 
   5   8   4        8.39       23.63      4.14 o 
   6   8   4       16.18       21.56      4.54 o 
   7   8   4        0.07        2.87      4.05 o 
   8   8   4       49.28       50.16      7.55 o 
   9   8   4       13.41       31.02      7.53 o 
  10   8   4       87.29       93.12      8.85 o 
  11   8   4        1.73        4.68      4.75 o 
  12   8   4       16.25        8.67      5.09 o 
   1   9   4      216.13      237.18      8.77 o 
   2   9   4        6.01        4.85      2.96 o 
   3   9   4       18.23       18.66      3.91 o 
   4   9   4        0.48       -1.27      3.11 o 
   5   9   4        5.61        3.76      3.44 o 
   6   9   4       33.42       34.02      5.58 o 
   7   9   4       25.06       36.92      6.93 o 
   8   9   4        0.01        1.26      3.85 o 
   9   9   4       43.52       40.78      6.79 o 
  10   9   4       60.44       53.57      7.80 o 
  11   9   4       24.33       37.40      7.91 o 
   0  10   4     1084.79     1028.27     40.17 o 
   1  10   4       13.66       15.30      5.20 o 
   2  10   4        5.99        6.82      3.58 o 
   3  10   4       65.23       65.51      5.84 o 
   4  10   4       16.09       15.70      4.85 o 
   5  10   4        1.08        3.28      3.65 o 
   6  10   4        1.08       -0.46      4.33 o 
   7  10   4       58.77       67.36      9.06 o 
   8  10   4        5.15        5.83      4.88 o 
   9  10   4        3.73       11.42      7.06 o 
   1  11   4       66.65       58.84      7.56 o 
   2  11   4        0.27       -1.09      4.39 o 
   3  11   4        8.07       10.58      5.27 o 
   4  11   4       10.11       20.95      6.10 o 
   5  11   4        6.80        7.62      5.16 o 
   6  11   4        1.21       11.78      6.15 o 
   7  11   4       39.61       40.00      9.23 o 
   0  12   4      103.85       80.45     15.90 o 
   1  12   4       16.30       11.95      6.14 o 
   2  12   4        3.28        2.96      5.94 o 
   1   1   5       10.94        8.71      2.19 o 
   2   1   5      132.54      106.74      1.77 o 
   3   1   5      632.38      628.01      7.66 o 
   4   1   5     1310.80     1096.82     11.30 o 
   5   1   5      836.65      915.82     10.61 o 
   6   1   5       28.72       58.89      2.17 o 
   7   1   5      353.61      350.19      5.75 o 
   8   1   5       11.55       20.97      1.78 o 
   9   1   5      822.20      833.14     12.66 o 
  10   1   5      234.57      243.79      7.03 o 
  11   1   5      296.87      300.23      8.63 o 
  12   1   5     1185.42     1169.16     23.74 o 
  13   1   5       22.07       28.40      4.39 o 
  14   1   5        1.27       -2.75      3.19 o 
  15   1   5        1.28       -0.83      3.75 o 
  16   1   5        0.25        6.92      6.15 o 
   0   2   5       55.45       93.70      4.98 o 
   1   2   5     4887.86     5859.29     53.25 o 
   2   2   5        3.75        6.39      0.99 o 
   3   2   5      101.66       93.60      2.22 o 
   4   2   5      272.19      126.93      3.38 o 
   5   2   5     1628.33     1697.39     18.17 o 
   6   2   5      338.06      305.50      6.38 o 
   7   2   5       59.80       63.78      2.69 o 
   8   2   5      197.41      215.99      5.58 o 
   9   2   5      394.20      392.21      8.56 o 
  10   2   5        6.15        6.48      2.50 o 
  11   2   5      902.32      849.61     17.35 o 
  12   2   5      250.12      222.76      7.41 o 
  13   2   5       15.06       16.07      3.75 o 
  14   2   5        2.63       17.63      5.64 o 
  15   2   5        1.71        7.13      4.48 o 
  16   2   5       35.92       30.35      7.05 o 
   1   3   5      383.55      413.35      5.88 o 
   2   3   5       50.26      115.15      2.87 o 
   3   3   5      211.71      253.78      3.63 o 
   4   3   5      405.32      401.45      5.15 o 
   5   3   5      120.14      112.34      2.98 o 
   6   3   5       59.94       70.92      2.94 o 
   7   3   5      301.87      294.28      6.10 o 
   8   3   5      151.14      192.99      5.06 o 
   9   3   5       18.43       30.29      2.57 o 
  10   3   5       18.86       26.23      2.86 o 
  11   3   5      298.17      273.64      8.82 o 
  12   3   5       67.44       64.26      5.24 o 
  13   3   5        3.87       12.48      3.56 o 
  14   3   5        1.59       -3.91      3.91 o 
  15   3   5       35.09       31.48      6.57 o 
  16   3   5       61.71       63.23      8.58 o 
   0   4   5     3467.65     4311.67     70.01 o 
   1   4   5       39.75       32.05      2.30 o 
   2   4   5      930.99      914.50     12.42 o 
   3   4   5     2876.03     2782.65     30.26 o 
   4   4   5       50.36       66.24      3.46 o 
   5   4   5       49.69       37.30      3.20 o 
   6   4   5       34.44       40.66      2.86 o 
   7   4   5      374.72      395.12      8.95 o 
   8   4   5       55.25       60.77      4.87 o 
   9   4   5        3.45        8.16      3.11 o 
  10   4   5      177.10      202.76      7.24 o 
  11   4   5        6.41        6.75      2.88 o 
  12   4   5       22.03       21.03      4.37 o 
  13   4   5       20.86       17.05      4.36 o 
  14   4   5        8.15       15.40      5.00 o 
  15   4   5        1.56        4.71      5.32 o 
   1   5   5      444.08      445.96      8.43 o 
   2   5   5     1329.07     1526.44     20.20 o 
   3   5   5       64.16       56.66      2.31 o 
   4   5   5       54.38       50.94      3.32 o 
   5   5   5        0.01        0.25      2.07 o 
   6   5   5       68.83       54.36      3.58 o 
   7   5   5      217.49      192.33      6.21 o 
   8   5   5      356.52      358.31      9.40 o 
   9   5   5       10.04       15.36      3.53 o 
  10   5   5        8.13       10.99      4.50 o 
  11   5   5        0.54        6.00      3.84 o 
  12   5   5       24.67       32.27      5.13 o 
  13   5   5       12.91       18.00      6.67 o 
  14   5   5        0.55       -1.25      4.04 o 
  15   5   5        0.22       -4.60      5.35 o 
   0   6   5      127.17      130.48      6.30 o 
   1   6   5      242.84      263.46      7.20 o 
   2   6   5       74.06       84.69      3.75 o 
   3   6   5       99.19      106.33      3.85 o 
   4   6   5      123.79      120.03      4.70 o 
   5   6   5       22.71       19.84      3.83 o 
   6   6   5      190.73      221.74      7.37 o 
   7   6   5     1157.08     1090.66     26.05 o 
   8   6   5       27.27       37.13      4.60 o 
   9   6   5      350.75      303.54     12.17 o 
  10   6   5       80.20       85.18      7.23 o 
  11   6   5       29.78       41.27      6.03 o 
  12   6   5       60.09       61.73      6.79 o 
  13   6   5        4.32        5.10      4.32 o 
  14   6   5        6.94        5.25      5.34 o 
   1   7   5       47.98       67.40      4.30 o 
   2   7   5      286.92      358.85      8.61 o 
   3   7   5       17.32       27.25      3.36 o 
   4   7   5       48.77       59.24      4.28 o 
   5   7   5       68.49       71.27      6.46 o 
   6   7   5       30.03       37.35      6.34 o 
   7   7   5      195.96      200.18      9.50 o 
   8   7   5        2.19       -2.25      3.32 o 
   9   7   5       66.84      112.38     14.22 o 
  10   7   5        8.06        8.97      4.37 o 
  11   7   5       35.09       46.53      7.21 o 
  12   7   5       29.76       32.45      6.07 o 
  13   7   5        0.35        2.34      4.82 o 
   0   8   5       13.15       19.01      5.82 o 
   1   8   5        0.69       -2.21      2.21 o 
   2   8   5       49.60       43.79      4.12 o 
   3   8   5       33.37       39.13      4.23 o 
   4   8   5        6.17        6.75      3.02 o 
   5   8   5       49.36       65.23      6.94 o 
   6   8   5       72.38       71.21      6.75 o 
   7   8   5      209.46      193.35      9.76 o 
   8   8   5        0.93       -1.06      4.32 o 
   9   8   5      258.45      258.71     13.62 o 
  10   8   5       13.07       13.04      5.05 o 
  11   8   5        0.47        1.41      4.29 o 
  12   8   5        2.34        8.09      5.21 o 
   1   9   5      251.78      248.64      9.35 o 
   2   9   5        6.70        7.42      3.74 o 
   3   9   5      138.69      127.68      7.43 o 
   4   9   5       32.31       31.91      5.35 o 
   5   9   5       12.27       18.54      5.28 o 
   6   9   5       59.38       48.46      5.84 o 
   7   9   5       47.64       59.36      7.85 o 
   8   9   5       62.98       66.12      7.72 o 
   9   9   5       26.24       33.70      6.41 o 
  10   9   5       43.54       45.74      7.24 o 
  11   9   5        2.31        5.09      5.41 o 
   0  10   5      588.36      620.95     32.05 o 
   1  10   5        0.00        4.36      4.72 o 
   2  10   5       55.61       45.84      5.34 o 
   3  10   5       69.99       80.31      7.24 o 
   4  10   5       10.88        9.76      4.16 o 
   5  10   5        4.63        6.33      4.05 o 
   6  10   5        1.22       -1.01      4.76 o 
   7  10   5        3.00        4.49      4.55 o 
   8  10   5       15.79       23.29      6.25 o 
   9  10   5        7.83       13.93      6.20 o 
   1  11   5        1.41       -6.13      6.13 o 
   2  11   5       24.08       34.13      7.64 o 
   3  11   5      125.10      122.05     11.13 o 
   4  11   5        0.01        0.49      4.86 o 
   5  11   5        1.64        8.44      5.79 o 
   6  11   5        1.45       -0.30      5.14 o 
   7  11   5        2.73        3.94      5.25 o 
   0  12   5       88.82       75.27     17.98 o 
   1  12   5       73.64       85.07     10.66 o 
   2  12   5        0.29        2.11      5.76 o 
   0   0   6    24737.99    25095.36    312.54 o 
   1   0   6      472.65      521.07      7.96 o 
   2   0   6      114.63      144.85      4.17 o 
   3   0   6     4765.72     4643.68     59.12 o 
   4   0   6     1902.62     2058.70     29.44 o 
   5   0   6     7740.25     6636.07    120.44 o 
   6   0   6      112.02      108.71      5.93 o 
   7   0   6       72.70       35.20      3.89 o 
   8   0   6       89.24      105.98      5.54 o 
   9   0   6      408.16      394.66     12.61 o 
  10   0   6       17.74       14.53      4.11 o 
  11   0   6      271.66      232.56     11.45 o 
  12   0   6      759.20      738.31     24.01 o 
  13   0   6        5.88       12.27      4.68 o 
  14   0   6        0.82       15.61      6.67 o 
  15   0   6       18.58       14.03      5.92 o 
  16   0   6        9.02        2.04      6.76 o 
   1   1   6      292.39      298.25      5.12 o 
   2   1   6      220.27      233.37      2.41 o 
   3   1   6      174.93      144.96      2.56 o 
   4   1   6     5478.14     5392.65     61.78 o 
   5   1   6     3516.37     3593.33     38.69 o 
   6   1   6      112.93       91.63      2.66 o 
   7   1   6       10.47        9.34      1.62 o 
   8   1   6      223.49      203.20      4.85 o 
   9   1   6       69.03       48.47      3.39 o 
  10   1   6       63.85       62.93      3.85 o 
  11   1   6      395.92      361.69      9.67 o 
  12   1   6       76.49       61.86      4.59 o 
  13   1   6       34.64       34.77      4.18 o 
  14   1   6        3.13        5.54      3.30 o 
  15   1   6       12.43       19.46      5.36 o 
  16   1   6        0.04       -1.82      4.21 o 
   0   2   6        0.84        0.90      1.11 o 
   1   2   6     1037.50      795.71      8.48 o 
   2   2   6      469.26      422.24      6.35 o 
   3   2   6        8.62        7.15      1.56 o 
   4   2   6     4856.42     4555.35     48.36 o 
   5   2   6     5993.30     6457.85     68.73 o 
   6   2   6      266.41      278.41      8.40 o 
   7   2   6      234.64      237.92      5.52 o 
   8   2   6       13.27       18.63      2.38 o 
   9   2   6       11.62       18.91      3.08 o 
  10   2   6       16.15       18.95      3.78 o 
  11   2   6      306.71      283.66      8.60 o 
  12   2   6       85.39       77.99      4.57 o 
  13   2   6        3.00        0.12      2.38 o 
  14   2   6        1.80       12.19      4.98 o 
  15   2   6        1.77       -1.07      4.01 o 
  16   2   6        0.15        0.90      4.41 o 
   1   3   6      301.71      196.70      5.23 o 
   2   3   6       60.54       74.82      3.48 o 
   3   3   6      307.15      228.71      4.31 o 
   4   3   6     1223.25     1104.06     19.76 o 
   5   3   6     4318.90     4174.40     43.74 o 
   6   3   6       10.37       26.05      2.03 o 
   7   3   6        1.50        4.40      1.97 o 
   8   3   6        1.38        6.34      2.55 o 
   9   3   6      155.76      187.18      5.68 o 
  10   3   6      165.05      168.49      5.99 o 
  11   3   6      310.13      318.04      9.76 o 
  12   3   6       40.41       45.05      4.77 o 
  13   3   6        5.18       12.83      4.04 o 
  14   3   6       43.63       44.25      5.65 o 
  15   3   6        0.00        2.24      3.98 o 
  16   3   6       21.36       12.68      6.24 o 
   0   4   6      502.10      515.54     11.16 o 
   1   4   6      580.60      614.91      8.88 o 
   2   4   6     4458.53     4978.51     62.80 o 
   3   4   6      619.52      601.13      8.40 o 
   4   4   6       49.41       40.10      1.70 o 
   5   4   6     1235.43     1105.92     21.40 o 
   6   4   6       75.94       67.00      3.42 o 
   7   4   6      360.78      376.99      9.28 o 
   8   4   6      210.69      184.91      6.41 o 
   9   4   6       15.65       14.27      4.14 o 
  10   4   6        1.55        3.94      3.00 o 
  11   4   6       67.52       61.77      4.70 o 
  12   4   6        6.98        6.54      4.13 o 
  13   4   6        1.62        1.27      3.91 o 
  14   4   6       39.23       46.12      6.95 o 
  15   4   6       24.27       16.49      5.62 o 
   1   5   6       74.96       82.50      3.35 o 
   2   5   6      558.09      528.00      9.80 o 
   3   5   6       21.23       16.51      2.48 o 
   4   5   6       46.95       55.05      3.16 o 
   5   5   6      360.58      350.11      8.07 o 
   6   5   6       44.87       60.13      3.84 o 
   7   5   6      529.65      553.94     12.88 o 
   8   5   6      218.74      242.73      7.66 o 
   9   5   6        0.01        5.35      3.75 o 
  10   5   6       25.12       16.34      4.01 o 
  11   5   6        0.15        7.44      3.69 o 
  12   5   6        0.75        5.02      3.59 o 
  13   5   6       38.54       39.77      5.93 o 
  14   5   6       95.90       96.08      8.63 o 
  15   5   6        5.94        4.92      5.30 o 
   0   6   6        0.19        6.34      3.00 o 
   1   6   6        3.54       31.64      3.11 o 
   2   6   6        1.24        5.20      2.19 o 
   3   6   6        0.51        4.57      2.71 o 
   4   6   6      152.15      157.83      6.17 o 
   5   6   6      159.94      157.94      6.45 o 
   6   6   6      114.79       73.96      4.53 o 
   7   6   6      142.69      116.83      7.24 o 
   8   6   6        2.83        5.49      3.63 o 
   9   6   6       25.69       30.02      5.24 o 
  10   6   6       43.41       43.75      5.85 o 
  11   6   6        5.70        0.94      3.47 o 
  12   6   6       82.59      110.08      8.44 o 
  13   6   6       21.48       21.75      5.42 o 
  14   6   6       46.89       46.67      7.45 o 
   1   7   6       39.63       44.26      3.62 o 
   2   7   6      107.00       92.74      4.70 o 
   3   7   6       20.75       27.53      3.35 o 
   4   7   6        7.49       10.76      3.06 o 
   5   7   6       15.41       17.67      3.45 o 
   6   7   6     1023.19     1006.03     25.75 o 
   7   7   6     1235.93     1246.41     32.08 o 
   8   7   6       50.67       71.47      6.28 o 
   9   7   6       18.55       22.85      4.62 o 
  10   7   6        1.78        6.20      4.33 o 
  11   7   6        5.18        9.68      4.59 o 
  12   7   6        0.36       -4.02      4.32 o 
  13   7   6        9.73       13.10      5.64 o 
   0   8   6      213.70      202.81     11.42 o 
   1   8   6      233.63      229.24      8.02 o 
   2   8   6      407.67      360.98     10.65 o 
   3   8   6        6.35        2.92      2.69 o 
   4   8   6        3.44        1.23      2.59 o 
   5   8   6       29.29       37.10      5.04 o 
   6   8   6        9.06       18.51      4.81 o 
   7   8   6        6.77        5.56      3.68 o 
   8   8   6       25.25       19.75      6.59 o 
   9   8   6        0.14        3.97      4.27 o 
  10   8   6        5.16        3.22      4.68 o 
  11   8   6       15.20       19.46      7.47 o 
  12   8   6        0.42       -4.05      5.12 o 
   1   9   6        8.03        8.07      3.79 o 
   2   9   6        2.55        0.56      2.49 o 
   3   9   6        5.08        6.84      3.60 o 
   4   9   6       47.11       59.24      5.94 o 
   5   9   6       47.30       48.66      5.95 o 
   6   9   6        0.87        7.42      4.31 o 
   7   9   6       62.58       50.61      7.32 o 
   8   9   6       10.29       14.47      5.26 o 
   9   9   6       11.60       29.03     10.75 o 
  10   9   6        0.10        3.38      4.64 o 
  11   9   6        0.02        5.25      5.76 o 
   0  10   6       80.11       81.51      9.80 o 
   1  10   6        3.49        8.80      5.00 o 
   2  10   6        0.01        5.01      3.70 o 
   3  10   6       47.54       40.56      5.99 o 
   4  10   6       41.87       37.64      6.39 o 
   5  10   6        6.99        5.67      4.26 o 
   6  10   6        8.56       13.63      5.30 o 
   7  10   6        2.37        0.64      4.57 o 
   8  10   6        0.03       -1.51      4.54 o 
   9  10   6        0.52        0.13      5.05 o 
   1  11   6        0.93        0.50      4.40 o 
   2  11   6        0.63       -0.22      5.07 o 
   3  11   6       16.23       10.75      5.29 o 
   4  11   6       21.31        9.18      6.17 o 
   5  11   6        8.57        8.87      6.42 o 
   6  11   6        0.36        6.35      5.61 o 
   1   1   7      727.50      858.45     10.80 o 
   2   1   7     1113.57     1220.65     15.91 o 
   3   1   7      308.83      347.65      4.74 o 
   4   1   7     7454.24     7336.48     86.84 o 
   5   1   7      170.28      200.59      4.30 o 
   6   1   7       47.48       73.79      2.55 o 
   7   1   7      125.97       98.79      3.10 o 
   8   1   7       23.47       39.23      2.45 o 
   9   1   7        9.36       10.84      2.19 o 
  10   1   7       81.49       85.46      4.77 o 
  11   1   7      160.95      160.46      6.26 o 
  12   1   7      209.41      212.36      7.03 o 
  13   1   7        6.54       16.48      3.74 o 
  14   1   7       27.63       19.82      3.55 o 
  15   1   7        9.03        2.93      3.70 o 
  16   1   7        0.15        0.75      4.38 o 
   0   2   7      306.78      309.44      6.68 o 
   1   2   7       95.65       94.55      2.50 o 
   2   2   7      164.33      234.10      3.50 o 
   3   2   7      198.68      254.91      4.15 o 
   4   2   7     3835.60     3635.79     41.97 o 
   5   2   7      141.38      130.10      3.44 o 
   6   2   7      531.33      565.21      8.41 o 
   7   2   7       90.26       97.78      3.74 o 
   8   2   7      132.24      128.25      4.44 o 
   9   2   7       58.02       52.77      3.55 o 
  10   2   7       37.99       49.80      4.24 o 
  11   2   7        0.39        4.84      3.72 o 
  12   2   7      107.58      110.26      5.48 o 
  13   2   7       37.64       32.65      5.47 o 
  14   2   7       19.69       37.13      5.33 o 
  15   2   7        2.40        2.20      4.22 o 
  16   2   7       10.72        7.21      5.58 o 
   1   3   7      609.17      834.93     10.75 o 
   2   3   7     2083.64     2342.76     25.25 o 
   3   3   7       32.78       36.49      1.82 o 
   4   3   7      249.00      237.34      5.06 o 
   5   3   7     1403.73     1303.57     17.90 o 
   6   3   7      295.83      345.26      7.68 o 
   7   3   7        0.87        3.16      1.62 o 
   8   3   7       18.77       32.15      3.16 o 
   9   3   7      673.89      712.16     15.53 o 
  10   3   7       11.05        2.59      2.58 o 
  11   3   7        0.20        3.68      3.10 o 
  12   3   7       13.10       15.63      3.39 o 
  13   3   7       43.11       40.02      5.05 o 
  14   3   7        8.61        4.53      4.20 o 
  15   3   7        0.08       -2.86      4.57 o 
   0   4   7      118.23       75.65      4.20 o 
   1   4   7       42.73       34.59      2.39 o 
   2   4   7      217.67      236.94      5.91 o 
   3   4   7       27.85       32.05      2.13 o 
   4   4   7        0.14        8.32      2.72 o 
   5   4   7      994.71      912.69     12.18 o 
   6   4   7       44.33       57.38      3.79 o 
   7   4   7      120.38      130.64      5.71 o 
   8   4   7       24.46       37.71      3.58 o 
   9   4   7      394.33      369.66     10.55 o 
  10   4   7       43.82       56.03      4.43 o 
  11   4   7       34.80       39.57      4.19 o 
  12   4   7        4.50        9.65      4.08 o 
  13   4   7       15.03       18.46      4.45 o 
  14   4   7        6.27        1.46      3.66 o 
  15   4   7        0.01       -1.07      4.65 o 
   1   5   7       11.30       17.69      2.21 o 
   2   5   7      121.71       99.54      3.80 o 
   3   5   7       10.48        5.64      1.91 o 
   4   5   7        2.65        2.83      1.40 o 
   5   5   7      609.65      555.76      9.84 o 
   6   5   7     1094.29     1042.40     20.56 o 
   7   5   7     1083.12      972.53     20.14 o 
   8   5   7        2.65        5.24      2.59 o 
   9   5   7       23.87       25.11      4.13 o 
  10   5   7       13.69       16.37      6.84 o 
  11   5   7        0.02        0.34      4.35 o 
  12   5   7        6.70       12.50      4.19 o 
  13   5   7       27.38       34.77      5.59 o 
  14   5   7        0.92        9.20      5.05 o 
   0   6   7      116.01      123.97     12.83 o 
   1   6   7       48.88       78.97      4.11 o 
   2   6   7      273.67      259.91      7.28 o 
   3   6   7       73.63       95.43      5.04 o 
   4   6   7        2.93        8.74      2.93 o 
   5   6   7        3.76       13.87      3.15 o 
   6   6   7        0.00        0.86      2.99 o 
   7   6   7      608.75      581.35     14.63 o 
   8   6   7      138.82      128.80      7.34 o 
   9   6   7      100.11      122.48      7.53 o 
  10   6   7        0.29        1.98      3.36 o 
  11   6   7       23.21       23.99      4.88 o 
  12   6   7       13.83       21.38      5.70 o 
  13   6   7        0.64       -0.68      4.49 o 
  14   6   7       13.07        7.19      6.30 o 
   1   7   7       29.99       44.01      3.48 o 
   2   7   7       37.14       65.81      3.86 o 
   3   7   7       21.65       22.61      3.10 o 
   4   7   7        2.15        7.44      2.88 o 
   5   7   7       16.64       34.96      4.34 o 
   6   7   7        1.74        2.68      3.27 o 
   7   7   7      453.76      459.46     15.98 o 
   8   7   7       37.29       36.59      5.18 o 
   9   7   7        0.75        0.10      3.95 o 
  10   7   7        9.28        7.91      4.35 o 
  11   7   7       13.07       21.50      5.38 o 
  12   7   7        2.38       12.34      5.30 o 
  13   7   7        1.69       -5.83      5.83 o 
   0   8   7        0.39        9.53      4.78 o 
   1   8   7       15.96       19.75      3.02 o 
   2   8   7        0.67        6.99      4.44 o 
   3   8   7       41.01       54.00      5.11 o 
   4   8   7      138.06      136.90      7.45 o 
   5   8   7       15.14       13.17      4.18 o 
   6   8   7       12.72        3.43      3.90 o 
   7   8   7      308.97      283.84     12.59 o 
   8   8   7       89.48       96.71      7.93 o 
   9   8   7        0.69        0.49      4.18 o 
  10   8   7        2.95        5.49      4.71 o 
  11   8   7       14.00        5.15      5.36 o 
  12   8   7        1.26        3.14      4.93 o 
   1   9   7       34.43       48.55      6.53 o 
   2   9   7      171.21      167.56      7.40 o 
   3   9   7        0.04       -2.61      3.41 o 
   4   9   7        0.25        1.92      3.91 o 
   5   9   7       16.22       16.26      5.84 o 
   6   9   7      120.46      112.61      8.40 o 
   7   9   7       55.57       61.91      7.73 o 
   8   9   7       45.34       27.18      5.84 o 
   9   9   7       17.95       16.57      6.40 o 
  10   9   7        0.00       -5.36      5.36 o 
   0  10   7        4.03        4.87      4.75 o 
   1  10   7      219.64      194.26     10.20 o 
   2  10   7      132.81      137.68      9.15 o 
   3  10   7       13.42        3.80      4.39 o 
   4  10   7        3.70        4.10      3.88 o 
   5  10   7       14.82       10.79      4.69 o 
   6  10   7        2.19       -4.12      4.58 o 
   7  10   7        4.76        0.29      4.74 o 
   8  10   7        0.93        2.91      6.77 o 
   1  11   7       64.41       60.55      8.86 o 
   2  11   7      147.03      140.92     13.13 o 
   3  11   7        2.57       -0.37      6.21 o 
   4  11   7        0.00        7.19      8.61 o 
   5  11   7        1.65        4.56      5.80 o 
   6  11   7        0.06       -2.07      6.30 o 
   0   0   8      278.54      449.62      8.65 o 
   1   0   8     1924.42     2103.22     45.48 o 
   2   0   8      947.10     1016.70     14.13 o 
   3   0   8       88.45       98.45      3.49 o 
   4   0   8     1324.33     1539.45     24.84 o 
   5   0   8      225.39      358.40      8.34 o 
   6   0   8      127.20      254.74      6.90 o 
   7   0   8      225.86      246.34      7.30 o 
   8   0   8       37.66       43.25      4.09 o 
   9   0   8       62.08       55.28      6.06 o 
  10   0   8      720.96      760.68     23.83 o 
  11   0   8      142.16      128.60      8.35 o 
  12   0   8       31.80       39.21      5.61 o 
  13   0   8       22.45       14.85      4.72 o 
  14   0   8       75.20       83.87      8.42 o 
  15   0   8        0.01       -2.66      5.31 o 
  16   0   8        2.89       -0.35      6.08 o 
   1   1   8      905.34      773.51      8.50 o 
   2   1   8      790.45      785.88      8.96 o 
   3   1   8      396.84      427.67      5.45 o 
   4   1   8      204.71      193.84      3.61 o 
   5   1   8       49.24       78.84      3.18 o 
   6   1   8        5.27       20.63      2.60 o 
   7   1   8      516.04      554.11      9.49 o 
   8   1   8      216.11      235.16      6.24 o 
   9   1   8      296.88      299.10      7.81 o 
  10   1   8      950.97      932.07     19.48 o 
  11   1   8        1.57        7.79      2.82 o 
  12   1   8        8.48        7.62      2.69 o 
  13   1   8        9.16       15.67      4.12 o 
  14   1   8        6.36        5.47      3.06 o 
  15   1   8       16.00       35.50      5.72 o 
  16   1   8        0.01        1.34      5.65 o 
   0   2   8      415.05      466.73      7.16 o 
   1   2   8      136.88      120.96      2.59 o 
   2   2   8      826.67      746.69     12.05 o 
   3   2   8       10.95       18.53      1.84 o 
   4   2   8       49.40       72.01      3.33 o 
   5   2   8        0.69        4.18      1.56 o 
   6   2   8      189.90      217.95      4.59 o 
   7   2   8        2.56        8.14      1.65 o 
   8   2   8       32.00       28.96      2.82 o 
   9   2   8      410.73      357.15      8.97 o 
  10   2   8      939.29      960.05     19.31 o 
  11   2   8       10.47        8.99      2.87 o 
  12   2   8       27.60       27.41      3.55 o 
  13   2   8       28.05       27.43      4.29 o 
  14   2   8        0.03       -1.23      3.75 o 
  15   2   8       13.46        7.54      4.86 o 
  16   2   8       15.50        9.69      5.93 o 
   1   3   8       37.64       22.96      2.87 o 
   2   3   8      140.91      220.55      4.27 o 
   3   3   8     1707.86     1969.90     24.29 o 
   4   3   8      278.43      235.95      4.26 o 
   5   3   8      670.91      669.31     11.90 o 
   6   3   8       44.52       58.50      4.78 o 
   7   3   8       38.01       33.80      2.98 o 
   8   3   8        8.17       12.94      2.77 o 
   9   3   8      773.30      687.77     16.00 o 
  10   3   8      467.58      436.32     12.24 o 
  11   3   8        3.27        4.38      2.92 o 
  12   3   8        2.82       13.48      4.10 o 
  13   3   8        1.86        4.32      3.45 o 
  14   3   8        4.68        1.35      4.07 o 
  15   3   8        0.01        6.93      4.69 o 
   0   4   8     1041.15      993.44     23.23 o 
   1   4   8      682.89      649.86     17.18 o 
   2   4   8     1655.31     1680.78     25.12 o 
   3   4   8      300.91      341.77      7.43 o 
   4   4   8      134.83      142.77      4.50 o 
   5   4   8      649.23      638.59      9.81 o 
   6   4   8       84.76       73.01      5.08 o 
   7   4   8       73.33       73.21      3.68 o 
   8   4   8       65.41       71.84      4.52 o 
   9   4   8      114.75      113.36      6.11 o 
  10   4   8      288.29      295.27      9.50 o 
  11   4   8        0.12        6.04      4.06 o 
  12   4   8        3.32        0.79      3.35 o 
  13   4   8        1.53        4.14      4.20 o 
  14   4   8        0.07        0.69      3.68 o 
  15   4   8        3.54        3.10      4.87 o 
   1   5   8      865.05      879.62     14.58 o 
   2   5   8        2.74       14.91      3.82 o 
   3   5   8       39.68       57.77      3.28 o 
   4   5   8       45.64       45.25      3.36 o 
   5   5   8        0.87        2.84      2.86 o 
   6   5   8     1085.50     1046.07     21.50 o 
   7   5   8       43.46       33.87      3.78 o 
   8   5   8      184.07      172.18      7.13 o 
   9   5   8      209.81      218.58      8.46 o 
  10   5   8        8.62        8.98      3.06 o 
  11   5   8        1.67       -1.29      3.23 o 
  12   5   8       66.07       76.87      7.14 o 
  13   5   8        6.01        7.16      4.79 o 
  14   5   8       13.90       20.83      6.01 o 
   0   6   8     1342.50     1603.23     45.03 o 
   1   6   8        0.21        3.31      2.14 o 
   2   6   8       39.36       33.78      3.63 o 
   3   6   8      118.09      116.29      4.27 o 
   4   6   8       22.45       30.57      3.18 o 
   5   6   8        0.00        0.57      2.50 o 
   6   6   8        4.11        5.38      2.87 o 
   7   6   8      328.00      306.22      9.84 o 
   8   6   8      118.50      132.10      7.74 o 
   9   6   8       46.31       44.03      5.05 o 
  10   6   8       16.78       26.54      4.56 o 
  11   6   8        4.34        7.53      4.42 o 
  12   6   8       25.46       46.25      6.39 o 
  13   6   8        0.39       -2.96      4.64 o 
  14   6   8        0.08        6.92      5.73 o 
   1   7   8       20.00       22.70      3.88 o 
   2   7   8        5.17       17.71      4.33 o 
   3   7   8       29.82       31.68      3.58 o 
   4   7   8       69.03       71.07      4.38 o 
   5   7   8       65.75       59.28      4.79 o 
   6   7   8        2.78        1.01      2.56 o 
   7   7   8      306.77      292.38     13.03 o 
   8   7   8      610.84      582.85     17.99 o 
   9   7   8      119.37       95.73      6.80 o 
  10   7   8        1.52       -2.06      3.82 o 
  11   7   8       24.82       24.69      5.47 o 
  12   7   8        0.59       -1.18      4.45 o 
  13   7   8        1.47        6.22      5.90 o 
   0   8   8     1827.79     1733.41     46.78 o 
   1   8   8        8.99       13.37      3.04 o 
   2   8   8       18.36       13.79      4.35 o 
   3   8   8       27.06       28.21      3.71 o 
   4   8   8        2.09       -0.80      2.99 o 
   5   8   8        2.29        2.73      3.88 o 
   6   8   8       71.42       58.09      6.26 o 
   7   8   8        1.49       -1.34      3.67 o 
   8   8   8       32.17       31.63      5.39 o 
   9   8   8        6.29       10.87      4.76 o 
  10   8   8        1.13        2.22      6.06 o 
  11   8   8       12.18       19.71      6.78 o 
   1   9   8        3.67        1.61      3.37 o 
   2   9   8       45.04       44.91      4.97 o 
   3   9   8       10.91       15.52      4.03 o 
   4   9   8        2.52        5.40      3.76 o 
   5   9   8        1.13        8.35      4.39 o 
   6   9   8       22.75       25.88      5.46 o 
   7   9   8       25.17       29.48      6.06 o 
   8   9   8       12.57        5.24      4.70 o 
   9   9   8       18.56       21.03      6.36 o 
  10   9   8       36.17       42.12      8.00 o 
   0  10   8       46.65       63.82      8.22 o 
   1  10   8        0.00        7.70      4.49 o 
   2  10   8       42.17       42.13      6.80 o 
   3  10   8        2.15       -4.36      4.36 o 
   4  10   8       11.52       24.22      7.67 o 
   5  10   8       55.63       53.22      7.05 o 
   6  10   8        0.30       -3.69      5.39 o 
   7  10   8        0.06       -4.12      5.47 o 
   8  10   8        7.90       13.26      9.95 o 
   1  11   8        0.00        4.95      5.52 o 
   2  11   8       54.52       61.59     10.62 o 
   3  11   8       79.21       98.20     11.34 o 
   4  11   8        8.98        9.85      9.42 o 
   5  11   8        1.49        7.98      6.37 o 
   1   1   9      187.22      211.34      3.47 o 
   2   1   9     1587.98     1455.31     17.08 o 
   3   1   9     7822.31     8040.71     79.56 o 
   4   1   9      170.73      194.61      3.70 o 
   5   1   9      122.21      136.51      4.42 o 
   6   1   9       82.12       74.64      3.06 o 
   7   1   9      238.11      227.54      5.84 o 
   8   1   9       33.17       25.45      2.58 o 
   9   1   9       88.43       87.16      3.80 o 
  10   1   9      324.40      290.19      8.30 o 
  11   1   9       34.01       47.94      3.80 o 
  12   1   9       12.85       14.16      3.34 o 
  13   1   9        3.12        4.89      3.04 o 
  14   1   9        6.98        7.23      4.73 o 
  15   1   9       33.68       38.88      8.85 o 
  16   1   9        2.40        3.01      8.98 o 
   0   2   9      174.49      177.44      7.91 o 
   1   2   9      272.04      332.28      5.20 o 
   2   2   9     1347.91     1160.68     15.33 o 
   3   2   9       70.86       58.93      2.25 o 
   4   2   9        1.35        4.79      1.23 o 
   5   2   9      579.87      463.42      7.78 o 
   6   2   9      312.99      271.79      6.21 o 
   7   2   9     1432.36     1449.71     20.97 o 
   8   2   9       91.07       88.89      4.44 o 
   9   2   9      376.29      362.65      9.68 o 
  10   2   9      125.11      116.63      5.74 o 
  11   2   9       57.36       51.30      4.33 o 
  12   2   9        0.03       -0.82      2.80 o 
  13   2   9       32.80       31.76      4.66 o 
  14   2   9        1.14        0.21      3.36 o 
  15   2   9        1.97       15.68      5.38 o 
   1   3   9      514.05      498.39      6.77 o 
   2   3   9       13.43       16.26      1.57 o 
   3   3   9       33.02       24.32      1.88 o 
   4   3   9      425.03      467.71      7.87 o 
   5   3   9      276.91      243.07      4.98 o 
   6   3   9      987.83      855.83     13.76 o 
   7   3   9       75.54      107.38      4.34 o 
   8   3   9      121.22       84.82      4.31 o 
   9   3   9     1712.80     1614.17     29.65 o 
  10   3   9       63.19       63.87      4.17 o 
  11   3   9       27.93       29.42      4.33 o 
  12   3   9       67.87       68.24      5.33 o 
  13   3   9        1.40        0.83      3.25 o 
  14   3   9       22.52       20.31      5.87 o 
  15   3   9        3.93       10.24      5.72 o 
   0   4   9      308.73      239.55      7.61 o 
   1   4   9       54.41       55.02      2.77 o 
   2   4   9      218.34      205.15      4.55 o 
   3   4   9       10.53       13.29      2.41 o 
   4   4   9      388.77      402.58      8.77 o 
   5   4   9      230.06      160.49      4.91 o 
   6   4   9       95.72       85.80      4.96 o 
   7   4   9      511.15      483.09     10.37 o 
   8   4   9        5.87       13.73      5.51 o 
   9   4   9      572.65      590.94     14.78 o 
  10   4   9      126.67      133.75      6.51 o 
  11   4   9        0.21        3.80      2.82 o 
  12   4   9       50.95       49.38      4.93 o 
  13   4   9        9.47        7.43      3.85 o 
  14   4   9        0.77       -0.15      4.73 o 
  15   4   9       16.60       20.82      6.89 o 
   1   5   9      199.59      255.87      6.71 o 
   2   5   9        2.83        8.11      3.45 o 
   3   5   9       20.55       34.47      3.19 o 
   4   5   9       32.65       36.65      2.69 o 
   5   5   9       35.38       28.35      2.77 o 
   6   5   9       29.84       35.06      4.01 o 
   7   5   9      252.02      212.74      8.11 o 
   8   5   9      367.64      403.23     11.88 o 
   9   5   9      872.23      818.96     19.46 o 
  10   5   9      110.37      107.36      6.11 o 
  11   5   9       11.81        9.20      3.64 o 
  12   5   9        6.39       10.21      4.45 o 
  13   5   9       17.82       22.36      5.90 o 
  14   5   9       20.73       35.45      7.62 o 
   0   6   9      822.92      865.07     23.64 o 
   1   6   9       11.34        9.33      2.51 o 
   2   6   9        3.78        3.18      1.98 o 
   3   6   9        0.03        6.80      3.25 o 
   4   6   9        6.88        3.43      3.62 o 
   5   6   9      302.11      335.10     10.78 o 
   6   6   9        2.16        0.29      2.61 o 
   7   6   9      272.06      246.79      9.18 o 
   8   6   9      276.57      272.84      9.98 o 
   9   6   9      125.59      102.86      7.04 o 
  10   6   9       33.11       26.38      4.53 o 
  11   6   9        4.55        5.87      4.09 o 
  12   6   9        2.61        5.67      4.35 o 
  13   6   9        8.16       17.91      6.12 o 
   1   7   9      160.43      155.26      6.31 o 
   2   7   9        3.70        2.51      2.50 o 
   3   7   9       44.95       49.19      4.15 o 
   4   7   9        1.06        4.31      3.11 o 
   5   7   9       13.52       21.55      3.89 o 
   6   7   9        0.03        2.98      2.93 o 
   7   7   9       68.63       80.91      6.94 o 
   8   7   9        0.00        3.92      3.39 o 
   9   7   9       14.81        7.11      3.63 o 
  10   7   9        2.68        1.05      4.41 o 
  11   7   9        2.90       -1.43      4.17 o 
  12   7   9        0.06       -2.17      4.69 o 
   0   8   9      112.54       81.01      7.03 o 
   1   8   9       44.78       44.59      4.35 o 
   2   8   9        1.77        2.97      2.73 o 
   3   8   9        0.25        0.66      2.64 o 
   4   8   9       66.35       79.73      5.93 o 
   5   8   9       44.89       40.78      5.42 o 
   6   8   9       19.98       28.92      4.84 o 
   7   8   9      125.47      136.45      8.25 o 
   8   8   9       28.65       22.29      5.49 o 
   9   8   9       26.61       26.63      6.50 o 
  10   8   9       14.38       17.13      5.89 o 
  11   8   9        0.06        7.77      5.22 o 
   1   9   9      104.29      108.38      7.30 o 
   2   9   9        0.93       -1.83      3.01 o 
   3   9   9       20.45       14.77      5.44 o 
   4   9   9        5.08        3.60      3.80 o 
   5   9   9        7.12        0.68      3.84 o 
   6   9   9       26.32       22.84      5.74 o 
   7   9   9        1.80        6.72      4.42 o 
   8   9   9        7.02        6.02      6.26 o 
   9   9   9       26.85       39.04      8.23 o 
  10   9   9        0.37        4.41      5.68 o 
   0  10   9       36.09       16.58      5.90 o 
   1  10   9       95.38       84.41      7.78 o 
   2  10   9        1.67        6.70      4.31 o 
   3  10   9        2.66        9.42      4.78 o 
   4  10   9       33.86       44.21      7.12 o 
   5  10   9       12.54       18.87      5.70 o 
   6  10   9       15.22        7.44      5.57 o 
   7  10   9       18.53       15.16      6.60 o 
   8  10   9        0.00        1.27      5.07 o 
   1  11   9       16.86        8.54      7.07 o 
   2  11   9        0.07        2.59      6.24 o 
   3  11   9        9.71       11.70      9.22 o 
   4  11   9       28.06       59.32     12.80 o 
   0   0  10     1540.82     1625.81     30.29 o 
   1   0  10      210.21      287.96      5.25 o 
   2   0  10     3238.69     3173.63     47.19 o 
   3   0  10     1822.48     2171.31     33.47 o 
   4   0  10      435.64      605.23     11.93 o 
   5   0  10      476.28      490.25     11.24 o 
   6   0  10      155.45      145.55      5.87 o 
   7   0  10      115.97       80.15      5.06 o 
   8   0  10       59.44       63.74      6.66 o 
   9   0  10       40.53       50.34      4.75 o 
  10   0  10      195.62      203.56     15.63 o 
  11   0  10       90.95       98.75      9.03 o 
  12   0  10        1.14        3.40      4.88 o 
  13   0  10      122.30      139.92     10.03 o 
  14   0  10       47.61       57.94      8.05 o 
  15   0  10       33.69       39.36     20.55 o 
   1   1  10      394.06      394.16      5.85 o 
   2   1  10       96.16       67.11      2.72 o 
   3   1  10       70.79       34.82      1.72 o 
   4   1  10      512.06      557.69      7.77 o 
   5   1  10       21.22        9.09      2.01 o 
   6   1  10      257.03      228.66      5.98 o 
   7   1  10      229.89      215.00      5.72 o 
   8   1  10        0.10        2.53      2.09 o 
   9   1  10        0.57        5.11      2.46 o 
  10   1  10       50.89       54.17      4.10 o 
  11   1  10       22.60       17.55      3.12 o 
  12   1  10        0.36        3.82      3.70 o 
  13   1  10        1.77        2.14      3.44 o 
  14   1  10        1.73        2.68      3.43 o 
  15   1  10       10.12       13.67      5.22 o 
   0   2  10       35.14       29.21      3.47 o 
   1   2  10      819.87      828.26     10.66 o 
   2   2  10      328.96      330.77      6.12 o 
   3   2  10       12.93       19.37      1.97 o 
   4   2  10       95.30       92.49      2.69 o 
   5   2  10      701.86      813.66     12.28 o 
   6   2  10       74.58       98.65      3.94 o 
   7   2  10        0.06        5.72      2.77 o 
   8   2  10      516.11      488.73     11.02 o 
   9   2  10       92.31       95.46      5.67 o 
  10   2  10       21.79       39.11      3.65 o 
  11   2  10      166.92      153.41      7.63 o 
  12   2  10        0.13       -1.45      2.46 o 
  13   2  10        4.50       12.14      4.32 o 
  14   2  10        5.46       11.98      4.37 o 
  15   2  10        2.38        0.31      4.71 o 
   1   3  10      317.89      325.77      7.24 o 
   2   3  10        0.74        5.10      2.00 o 
   3   3  10        4.29       11.88      2.54 o 
   4   3  10      735.88      785.49     11.95 o 
   5   3  10        5.19       11.71      2.25 o 
   6   3  10      790.61      777.82     13.92 o 
   7   3  10     1235.11     1116.88     21.64 o 
   8   3  10       13.28       16.93      3.57 o 
   9   3  10       86.46       98.20      4.86 o 
  10   3  10        6.07        5.94      2.64 o 
  11   3  10       91.51       99.78      6.10 o 
  12   3  10       64.80       65.90      5.49 o 
  13   3  10       23.67       35.70      5.18 o 
  14   3  10        2.68        3.53      4.56 o 
  15   3  10        2.96        3.31      4.85 o 
   0   4  10        0.89       -1.44      2.17 o 
   1   4  10      143.24      109.90      4.31 o 
   2   4  10       28.41       38.86      2.68 o 
   3   4  10        1.88        6.60      1.59 o 
   4   4  10       47.95       57.49      3.17 o 
   5   4  10      587.39      499.89     10.20 o 
   6   4  10        0.44       -0.82      2.78 o 
   7   4  10      640.25      580.28     13.42 o 
   8   4  10      392.95      373.76     10.53 o 
   9   4  10        0.14       -2.87      2.87 o 
  10   4  10        8.41       12.80      3.33 o 
  11   4  10       19.31       22.75      4.18 o 
  12   4  10        0.28       -0.45      3.35 o 
  13   4  10        1.68        0.96      4.03 o 
  14   4  10        2.35        1.51      4.97 o 
   1   5  10       13.84       15.30      3.90 o 
   2   5  10       24.09       20.62      2.46 o 
   3   5  10       16.95       12.37      2.58 o 
   4   5  10        1.14        5.29      3.14 o 
   5   5  10     1106.01     1096.49     18.68 o 
   6   5  10        1.49        8.75      2.87 o 
   7   5  10      670.55      614.92     15.50 o 
   8   5  10        1.23        1.43      2.87 o 
   9   5  10       55.69       54.33      4.72 o 
  10   5  10       11.80        4.70      3.00 o 
  11   5  10       58.71       62.95      6.07 o 
  12   5  10       11.74        8.78      4.78 o 
  13   5  10        0.60        1.15      4.22 o 
  14   5  10       11.24       11.49      6.78 o 
   0   6  10        2.62       21.03      5.43 o 
   1   6  10      175.88      148.19      5.65 o 
   2   6  10      152.01      147.09      5.37 o 
   3   6  10      161.19      163.44      6.61 o 
   4   6  10        5.49       12.57      3.86 o 
   5   6  10     1052.33     1008.18     22.34 o 
   6   6  10      107.28       91.15      5.78 o 
   7   6  10       38.20       44.36      4.45 o 
   8   6  10        1.98        6.24      2.86 o 
   9   6  10      116.44       97.75      6.83 o 
  10   6  10       37.64       55.88      6.66 o 
  11   6  10        1.99       -0.57      4.47 o 
  12   6  10        2.24        4.60      5.20 o 
  13   6  10       22.34       40.67      7.92 o 
   1   7  10        9.62       11.90      2.85 o 
   2   7  10        1.06        3.76      2.31 o 
   3   7  10       32.46       37.89      3.85 o 
   4   7  10       45.23       44.28      3.83 o 
   5   7  10      209.87      195.58      8.41 o 
   6   7  10      234.00      215.45      8.66 o 
   7   7  10       13.25       23.54      5.96 o 
   8   7  10       56.57       52.06      6.35 o 
   9   7  10       98.17       94.10      8.15 o 
  10   7  10       13.25       12.68      5.25 o 
  11   7  10        1.09       -2.18      4.59 o 
  12   7  10        0.60        0.23      4.62 o 
   0   8  10      343.73      285.02     12.69 o 
   1   8  10       10.05       11.11      2.96 o 
   2   8  10       60.92       53.43      4.96 o 
   3   8  10        8.35        9.07      3.00 o 
   4   8  10        7.57        3.90      3.01 o 
   5   8  10       10.53       13.79      4.55 o 
   6   8  10        0.90        0.21      3.95 o 
   7   8  10       15.70       14.65      4.89 o 
   8   8  10        0.38       -4.78      4.78 o 
   9   8  10        1.45       -2.66      4.33 o 
  10   8  10        0.01       -0.04      5.58 o 
  11   8  10        4.70        8.88      5.63 o 
   1   9  10       28.82       37.40      4.72 o 
   2   9  10        9.93        6.88      3.51 o 
   3   9  10       78.76       76.13      6.87 o 
   4   9  10       36.11       29.65      8.77 o 
   5   9  10       74.09       55.61      6.83 o 
   6   9  10        3.71        4.85      4.81 o 
   7   9  10        0.58       -2.28      4.23 o 
   8   9  10        2.68        2.90      5.00 o 
   9   9  10        0.60       11.49      6.19 o 
   0  10  10       67.40       68.53     11.63 o 
   1  10  10        0.04        0.60      4.03 o 
   2  10  10        1.95       10.95      5.48 o 
   3  10  10       95.60      107.47     12.28 o 
   4  10  10        4.15       11.82      5.91 o 
   5  10  10        6.84       -1.80      4.26 o 
   6  10  10        0.29       -2.15      5.10 o 
   7  10  10       19.38       21.03      8.39 o 
   1  11  10        1.72       -1.20      6.96 o 
   2  11  10       11.62       18.59      8.17 o 
   3  11  10        8.65        9.30      6.94 o 
   1   1  11       20.93       26.14      1.47 o 
   2   1  11      285.75      277.48      5.26 o 
   3   1  11       58.25       50.45      2.49 o 
   4   1  11       91.39       93.70      3.20 o 
   5   1  11      325.46      321.10      6.09 o 
   6   1  11       16.86       19.31      2.13 o 
   7   1  11       15.38       18.85      2.24 o 
   8   1  11      101.63      100.41      4.41 o 
   9   1  11        2.12        5.15      3.12 o 
  10   1  11        0.10        0.28      2.13 o 
  11   1  11       30.64       32.84      3.76 o 
  12   1  11       83.07       91.66      5.87 o 
  13   1  11       46.20       37.62      4.62 o 
  14   1  11       18.67       25.08      4.94 o 
  15   1  11        0.12       -1.61      4.53 o 
   0   2  11        9.57        3.43      5.85 o 
   1   2  11        5.19        2.23      2.00 o 
   2   2  11      170.90      169.25      5.37 o 
   3   2  11      182.37      227.89      5.31 o 
   4   2  11       16.45       15.81      2.16 o 
   5   2  11       81.01      128.14      5.26 o 
   6   2  11        4.93        7.85      2.54 o 
   7   2  11       23.93       34.16      3.98 o 
   8   2  11      312.02      278.27      7.55 o 
   9   2  11       55.34       58.18      3.92 o 
  10   2  11        0.46       -1.31      2.24 o 
  11   2  11        6.32        6.92      2.75 o 
  12   2  11      131.44      137.75      6.84 o 
  13   2  11       10.24        7.61      4.83 o 
  14   2  11       11.26       13.27      5.53 o 
  15   2  11       20.81       20.72      6.73 o 
   1   3  11       88.54       85.46      4.31 o 
   2   3  11        0.41        1.60      1.52 o 
   3   3  11      158.89      151.45      5.16 o 
   4   3  11     1637.57     1534.40     24.06 o 
   5   3  11       29.48       28.38      2.96 o 
   6   3  11       14.75       22.78      2.22 o 
   7   3  11      883.23      912.94     19.69 o 
   8   3  11      256.60      289.04      8.54 o 
   9   3  11       20.56       31.08      3.56 o 
  10   3  11       29.55       25.36      3.35 o 
  11   3  11       35.57       42.44      4.73 o 
  12   3  11       72.14       63.49      5.06 o 
  13   3  11       26.70       34.22      5.51 o 
  14   3  11        5.37       12.90      7.93 o 
   0   4  11        4.56        8.30      2.28 o 
   1   4  11       14.29       28.31      2.95 o 
   2   4  11       22.92       28.06      3.10 o 
   3   4  11        4.84        2.14      2.46 o 
   4   4  11      587.86      522.50     15.80 o 
   5   4  11      669.61      554.44     10.54 o 
   6   4  11        3.45        8.20      2.16 o 
   7   4  11      469.44      452.03     13.96 o 
   8   4  11        0.77        4.70      3.07 o 
   9   4  11       58.61       53.28      4.48 o 
  10   4  11        0.28        3.27      3.55 o 
  11   4  11        5.71        8.36      3.54 o 
  12   4  11        0.84        2.03      3.37 o 
  13   4  11        0.20        2.68      4.63 o 
  14   4  11       22.17       26.00      6.10 o 
   1   5  11       86.92       76.01      5.06 o 
   2   5  11       43.50       58.77      3.14 o 
   3   5  11       43.98       49.04      3.13 o 
   4   5  11      452.45      427.71      9.76 o 
   5   5  11     1135.16     1089.54     19.60 o 
   6   5  11      289.14      263.30     12.70 o 
   7   5  11      822.14      766.72     20.75 o 
   8   5  11       18.98       23.87      3.87 o 
   9   5  11        5.79        1.01      3.41 o 
  10   5  11       27.18       25.82      4.77 o 
  11   5  11       65.78       68.34      7.03 o 
  12   5  11       11.66       17.48      7.99 o 
  13   5  11        3.64       14.70      6.02 o 
   0   6  11       43.14       53.35     10.58 o 
   1   6  11      109.57      114.22      5.63 o 
   2   6  11        6.00        4.47      3.57 o 
   3   6  11       49.99       59.55      3.71 o 
   4   6  11      162.79      150.36      6.00 o 
   5   6  11      320.69      324.91     12.33 o 
   6   6  11       66.35       74.76      6.04 o 
   7   6  11        2.98       14.43      4.09 o 
   8   6  11        1.83        7.26      6.34 o 
   9   6  11        0.19        0.44      4.49 o 
  10   6  11       88.60       88.82      7.76 o 
  11   6  11       28.11       50.20      7.52 o 
  12   6  11        0.52        2.52      4.39 o 
  13   6  11        4.86        0.01      5.72 o 
   1   7  11      160.58      150.99      6.32 o 
   2   7  11      396.97      351.28      9.58 o 
   3   7  11       55.27       62.16      4.67 o 
   4   7  11        0.42        2.95      3.01 o 
   5   7  11       34.79       34.81      4.98 o 
   6   7  11       29.46       18.82      4.14 o 
   7   7  11        0.98        5.80      4.77 o 
   8   7  11       35.00       31.80      7.53 o 
   9   7  11        0.02        1.91      3.63 o 
  10   7  11        6.82       18.10      6.09 o 
  11   7  11        0.09       -2.29      5.44 o 
  12   7  11        0.00        6.78      5.29 o 
   0   8  11        1.12        6.52      4.29 o 
   1   8  11        1.76        6.26      4.66 o 
   2   8  11        9.57        0.98      2.92 o 
   3   8  11       12.93       22.64      5.00 o 
   4   8  11        0.33        0.06      3.46 o 
   5   8  11        9.93       10.46      4.00 o 
   6   8  11       24.81       18.47      5.05 o 
   7   8  11        7.61        9.52      4.71 o 
   8   8  11       15.74       19.13      5.45 o 
   9   8  11        0.25        3.19      7.46 o 
  10   8  11       29.70       30.07      7.59 o 
   1   9  11        2.11        5.38      3.51 o 
   2   9  11      221.35      210.88      9.67 o 
   3   9  11        5.50        7.99      3.94 o 
   4   9  11       15.87       13.43      4.77 o 
   5   9  11       71.53      106.00      8.95 o 
   6   9  11        4.34        6.48      4.62 o 
   7   9  11       22.62       11.70      5.73 o 
   8   9  11        0.10        8.77      7.98 o 
   9   9  11        0.02        1.85      7.21 o 
   0  10  11        3.19       -1.47      5.52 o 
   1  10  11       16.16       11.91      5.99 o 
   2  10  11        0.74        1.83      5.11 o 
   3  10  11       10.23       11.91      6.54 o 
   4  10  11        3.38        0.74      4.67 o 
   5  10  11       51.96       61.55      8.93 o 
   6  10  11        8.27       16.43      8.14 o 
   1  11  11        0.02        8.44      8.49 o 
   2  11  11        8.89        2.51      7.61 o 
   0   0  12     1144.86     1172.77     39.14 o 
   1   0  12     2550.84     2443.94     45.33 o 
   2   0  12       71.49       88.99      3.84 o 
   3   0  12      228.48      223.11      5.91 o 
   4   0  12      437.19      396.60      9.35 o 
   5   0  12     2123.14     1989.59     37.18 o 
   6   0  12       28.53       21.23      3.10 o 
   7   0  12        0.09        3.30      2.70 o 
   8   0  12       32.21       55.86      5.34 o 
   9   0  12       98.33       70.77      6.48 o 
  10   0  12       26.61       33.22      7.38 o 
  11   0  12       35.23       22.03      4.84 o 
  12   0  12        0.11       -0.35      3.98 o 
  13   0  12      157.85      199.01     13.27 o 
  14   0  12       36.35       63.38      9.73 o 
  15   0  12        0.19       10.59      9.34 o 
   1   1  12      133.99       88.52      2.56 o 
   2   1  12       20.42       27.14      2.12 o 
   3   1  12      328.25      392.25      7.54 o 
   4   1  12       14.31        4.39      1.86 o 
   5   1  12       81.49       85.19      4.47 o 
   6   1  12       39.23       39.00      2.46 o 
   7   1  12       39.50       30.69      2.70 o 
   8   1  12      125.96      123.94      4.98 o 
   9   1  12       35.55       26.29      3.25 o 
  10   1  12        7.95        4.25      3.43 o 
  11   1  12       11.24       12.97      3.47 o 
  12   1  12        6.84       10.78      3.31 o 
  13   1  12        0.04       -3.20      3.20 o 
  14   1  12        0.02       14.16      5.73 o 
  15   1  12        5.79        3.96      4.94 o 
   0   2  12     4162.65     3881.53     79.63 o 
   1   2  12       38.09       47.28      3.02 o 
   2   2  12        5.06        6.38      2.05 o 
   3   2  12      274.25      272.32      6.18 o 
   4   2  12       12.77       18.31      2.53 o 
   5   2  12      163.10      211.64      6.44 o 
   6   2  12        0.57        3.53      2.03 o 
   7   2  12      745.20      654.15     13.34 o 
   8   2  12       27.41       38.93      3.95 o 
   9   2  12        6.57        2.83      2.32 o 
  10   2  12       58.12       59.09      4.34 o 
  11   2  12       62.56       77.48      5.48 o 
  12   2  12       36.15       55.83      6.17 o 
  13   2  12        5.45       -0.49      3.68 o 
  14   2  12        5.40        4.50      4.22 o 
   1   3  12        9.73        9.75      2.69 o 
   2   3  12       17.02       18.99      2.94 o 
   3   3  12       57.78       64.35      4.03 o 
   4   3  12      366.80      354.60      8.28 o 
   5   3  12        6.13        1.96      2.96 o 
   6   3  12       14.61       11.88      4.02 o 
   7   3  12      346.14      303.54      9.48 o 
   8   3  12      807.21      752.41     17.21 o 
   9   3  12      307.46      288.91      9.57 o 
  10   3  12       57.65       58.42      5.13 o 
  11   3  12       66.38       58.05      5.85 o 
  12   3  12       65.75       74.27      6.41 o 
  13   3  12        6.48       12.29      6.24 o 
  14   3  12        6.22        6.92      5.23 o 
   0   4  12       57.55       79.58      7.87 o 
   1   4  12        0.00       -1.65      1.92 o 
   2   4  12       55.94       58.81      3.38 o 
   3   4  12       75.03       91.99      5.02 o 
   4   4  12      109.61      107.13      4.74 o 
   5   4  12        8.59       13.37      3.59 o 
   6   4  12      541.49      578.02     14.09 o 
   7   4  12     1344.52     1239.01     26.01 o 
   8   4  12        7.37       13.59      3.02 o 
   9   4  12        0.05        5.06      3.92 o 
  10   4  12       17.60       34.73      5.54 o 
  11   4  12      155.50      127.40      7.95 o 
  12   4  12      122.91      131.74      8.29 o 
  13   4  12        3.17       13.22      5.53 o 
  14   4  12        7.59       18.39      6.72 o 
   1   5  12       12.10       20.55      2.80 o 
   2   5  12       78.93       75.25      5.05 o 
   3   5  12      193.31      203.82      7.24 o 
   4   5  12       30.19       39.32      3.75 o 
   5   5  12      105.13       87.98      4.76 o 
   6   5  12      170.94      173.28      8.86 o 
   7   5  12      225.87      208.47      9.60 o 
   8   5  12        1.81        7.00      3.27 o 
   9   5  12       68.01       56.94      5.73 o 
  10   5  12      140.50      144.14      8.39 o 
  11   5  12       44.61       37.66      6.30 o 
  12   5  12        3.57        3.98      4.56 o 
  13   5  12        7.50        3.92      4.58 o 
   0   6  12        0.10        2.98      3.78 o 
   1   6  12        0.01        2.27      2.29 o 
   2   6  12      596.98      594.67     13.99 o 
   3   6  12      405.93      350.75     10.04 o 
   4   6  12        7.42        7.75      2.52 o 
   5   6  12      185.49      161.75      8.03 o 
   6   6  12       17.42       34.33      5.49 o 
   7   6  12       85.57       74.46      6.21 o 
   8   6  12       29.27       27.68      4.46 o 
   9   6  12       30.92       40.15      5.98 o 
  10   6  12        4.74       10.64      4.60 o 
  11   6  12       21.14       18.22      5.93 o 
  12   6  12        0.00        3.51      5.25 o 
   1   7  12        1.39        1.44      2.69 o 
   2   7  12       20.99       18.95      3.27 o 
   3   7  12        6.40       14.31      4.05 o 
   4   7  12        0.45        3.21      3.27 o 
   5   7  12       59.34       65.20      6.14 o 
   6   7  12       59.66       61.29      5.89 o 
   7   7  12       22.55       23.56      5.76 o 
   8   7  12        0.66       -0.33      4.00 o 
   9   7  12       49.34       58.02      7.34 o 
  10   7  12       32.61       35.50      7.28 o 
  11   7  12        2.21       14.86      6.14 o 
   0   8  12        0.18        6.47      8.15 o 
   1   8  12       45.07       33.98      5.61 o 
   2   8  12       34.98       33.45      5.93 o 
   3   8  12       86.47       84.75      6.14 o 
   4   8  12        0.40       -1.75      3.38 o 
   5   8  12        3.28        1.63      3.15 o 
   6   8  12        1.19        5.33      4.52 o 
   7   8  12        2.37        2.08      4.38 o 
   8   8  12        0.17        6.22      4.73 o 
   9   8  12        2.92        1.96      4.79 o 
  10   8  12        0.03        4.80      6.55 o 
   1   9  12       70.86       70.07     12.36 o 
   2   9  12        2.01       -3.90      4.07 o 
   3   9  12      121.16      103.96      8.40 o 
   4   9  12        0.15        5.43      6.49 o 
   5   9  12        9.10       11.87      8.45 o 
   6   9  12       33.95       50.29      8.57 o 
   7   9  12        0.77       19.22      7.53 o 
   8   9  12        1.95        2.76      5.50 o 
   0  10  12        0.10        4.53      6.93 o 
   1  10  12        7.08        9.61      5.43 o 
   2  10  12       15.34       15.73      8.00 o 
   3  10  12       20.74       -3.15      5.40 o 
   4  10  12        8.14        5.89      6.52 o 
   5  10  12       13.06        3.35      7.26 o 
   6  10  12        0.08        4.62      7.03 o 
   1   1  13      577.52      556.88     11.01 o 
   2   1  13       27.92       35.15      2.90 o 
   3   1  13       19.50       14.54      2.68 o 
   4   1  13        0.17       -1.19      1.78 o 
   5   1  13      133.71      157.04      5.28 o 
   6   1  13       24.96       30.29      2.39 o 
   7   1  13      165.01      194.24      5.76 o 
   8   1  13       84.47       78.66      3.98 o 
   9   1  13      418.12      371.41     10.30 o 
  10   1  13       12.68        7.13      2.67 o 
  11   1  13       13.86       15.31      3.89 o 
  12   1  13       38.65       57.34      5.70 o 
  13   1  13       40.95       45.69      6.00 o 
  14   1  13       37.02       39.50      6.61 o 
   0   2  13     2347.89     2093.63     47.10 o 
   1   2  13       13.18       14.77      2.90 o 
   2   2  13      162.50      152.03      4.09 o 
   3   2  13      101.96      108.18      4.18 o 
   4   2  13       10.83       13.29      2.59 o 
   5   2  13      154.15      105.47      4.80 o 
   6   2  13       97.34      119.07      5.11 o 
   7   2  13       22.21       35.30      3.82 o 
   8   2  13        7.48        4.24      2.62 o 
   9   2  13        0.18        1.47      2.57 o 
  10   2  13        0.20        5.17      2.99 o 
  11   2  13        1.62        2.31      2.93 o 
  12   2  13       63.91       67.32      6.47 o 
  13   2  13        3.39        3.06      4.91 o 
  14   2  13       11.79       11.65      5.62 o 
   1   3  13       13.70       11.07      2.56 o 
   2   3  13      339.00      301.79      8.55 o 
   3   3  13      740.76      678.92     13.03 o 
   4   3  13       41.22       44.18      3.42 o 
   5   3  13      258.77      253.13      7.93 o 
   6   3  13       12.27       29.95      3.66 o 
   7   3  13        0.34       -0.03      2.31 o 
   8   3  13       96.63       86.70      6.37 o 
   9   3  13       30.45       16.24      3.55 o 
  10   3  13      273.04      228.53      9.83 o 
  11   3  13        0.36       -1.56      3.33 o 
  12   3  13        5.87       10.09      3.88 o 
  13   3  13        8.28        0.92      3.61 o 
  14   3  13       21.64       15.27      7.06 o 
   0   4  13       20.60       37.22      5.48 o 
   1   4  13       21.28       36.14      3.61 o 
   2   4  13      259.59      252.09      7.16 o 
   3   4  13      357.42      370.86     10.27 o 
   4   4  13       45.49       52.92      3.94 o 
   5   4  13      184.52      182.89      7.34 o 
   6   4  13       74.41       98.57      5.47 o 
   7   4  13      171.08      160.30      6.88 o 
   8   4  13      266.85      232.00      8.61 o 
   9   4  13      115.13       88.51      6.60 o 
  10   4  13       35.97       42.66      4.92 o 
  11   4  13       34.96       35.93      5.65 o 
  12   4  13        6.75        1.78      4.14 o 
  13   4  13        0.90        2.54      4.85 o 
   1   5  13        0.42        6.69      4.31 o 
   2   5  13       25.66       29.97      3.49 o 
   3   5  13      489.58      520.14     13.39 o 
   4   5  13       49.50       51.04      3.90 o 
   5   5  13        0.18       -1.35      4.22 o 
   6   5  13       91.71      105.89      7.01 o 
   7   5  13       11.76        4.48      3.13 o 
   8   5  13        1.41        5.84      3.71 o 
   9   5  13      216.36      195.29      9.95 o 
  10   5  13       25.42       25.43      5.60 o 
  11   5  13        1.78        0.64      4.48 o 
  12   5  13       36.11       27.96      6.77 o 
  13   5  13       28.60       41.71      8.00 o 
   0   6  13        8.03       17.77      5.45 o 
   1   6  13       23.11       26.81      5.09 o 
   2   6  13        0.23       -0.12      2.90 o 
   3   6  13      190.91      179.61      7.23 o 
   4   6  13       36.47       29.90      4.59 o 
   5   6  13        1.02        3.41      4.27 o 
   6   6  13        3.82        8.50      3.99 o 
   7   6  13       67.56       62.40      5.79 o 
   8   6  13        9.50        6.55      3.83 o 
   9   6  13      120.78      108.35      8.85 o 
  10   6  13       63.06       43.29      8.15 o 
  11   6  13       20.40        9.42      5.44 o 
  12   6  13        1.30       -1.52      4.67 o 
   1   7  13        5.57        9.88      3.17 o 
   2   7  13       86.31       58.72      5.06 o 
   3   7  13        4.87        7.29      3.14 o 
   4   7  13       14.53       20.04      4.50 o 
   5   7  13       12.48       11.94      4.21 o 
   6   7  13       48.46       53.58      5.87 o 
   7   7  13       75.45       68.46      6.67 o 
   8   7  13        0.70       -2.05      4.43 o 
   9   7  13        0.01        3.57      5.82 o 
  10   7  13       11.92       10.26      5.49 o 
  11   7  13       23.48       46.46      8.81 o 
   0   8  13        4.11        7.07      4.57 o 
   1   8  13        2.98        9.66      4.36 o 
   2   8  13        0.24        2.24      3.59 o 
   3   8  13        0.65        3.20      4.66 o 
   4   8  13       14.91        3.98      4.16 o 
   5   8  13        7.40        6.54      4.51 o 
   6   8  13        4.38        4.80      4.79 o 
   7   8  13       47.70       38.31      7.16 o 
   8   8  13       22.75       40.37      8.38 o 
   9   8  13       16.36       12.12      6.50 o 
   1   9  13        2.97       -3.65      4.01 o 
   2   9  13       24.54       18.36      5.92 o 
   3   9  13       18.48       19.11      6.24 o 
   4   9  13       31.80       36.94      7.72 o 
   5   9  13       22.06       23.19      7.05 o 
   6   9  13        6.54       10.73      6.46 o 
   7   9  13        1.12        2.07      5.50 o 
   0  10  13       11.98        5.33     21.12 o 
   1  10  13        1.58        8.95      7.25 o 
   2  10  13       12.57       12.96      6.61 o 
   3  10  13        0.04        7.21      5.94 o 
   4  10  13        2.11       10.49      6.77 o 
   5  10  13        7.58        0.92      5.97 o 
   0   0  14       36.43       27.25      2.46 o 
   1   0  14      123.00      125.93      5.03 o 
   2   0  14      139.34      165.75      6.63 o 
   3   0  14        0.17        6.68      4.94 o 
   4   0  14      140.82      141.78      7.51 o 
   5   0  14       79.36       57.90      5.58 o 
   6   0  14        6.05       12.28      3.07 o 
   7   0  14      356.13      408.49     12.77 o 
   8   0  14       33.24       45.98      6.41 o 
   9   0  14        8.02       10.38      3.93 o 
  10   0  14       11.27       26.95      6.72 o 
  11   0  14        4.51        5.34      5.20 o 
  12   0  14        2.46        7.57      5.80 o 
  13   0  14       25.11       35.74      8.27 o 
  14   0  14        0.03       -5.71      8.49 o 
   1   1  14        0.02        1.17      2.74 o 
   2   1  14      302.98      332.86      8.90 o 
   3   1  14      103.24       88.00      3.88 o 
   4   1  14       46.01       42.70      2.98 o 
   5   1  14       36.60       36.43      3.18 o 
   6   1  14        0.11        2.09      2.16 o 
   7   1  14        3.05       -2.76      2.76 o 
   8   1  14        1.57        2.10      2.74 o 
   9   1  14        1.06       -2.02      2.78 o 
  10   1  14        4.36       10.00      3.43 o 
  11   1  14       69.34       85.70      8.03 o 
  12   1  14        3.68        3.71      3.66 o 
  13   1  14        2.35        0.20      4.75 o 
  14   1  14       11.31       10.98      5.66 o 
   0   2  14      344.36      275.26     11.16 o 
   1   2  14        7.52       11.44      2.81 o 
   2   2  14      165.92      162.60      6.26 o 
   3   2  14       20.59       18.02      2.48 o 
   4   2  14        0.00        1.82      3.35 o 
   5   2  14       16.79       11.23      2.44 o 
   6   2  14      275.30      313.24      8.80 o 
   7   2  14       98.28       79.29      4.47 o 
   8   2  14       23.99       23.53      3.33 o 
   9   2  14       34.97       37.24      4.32 o 
  10   2  14        2.16        4.18      3.01 o 
  11   2  14        1.65        7.83      3.63 o 
  12   2  14        1.52        8.37      3.99 o 
  13   2  14       27.39       28.01      6.62 o 
  14   2  14        7.56        1.53      5.90 o 
   1   3  14        0.88        6.89      4.46 o 
   2   3  14      757.15      704.61     15.71 o 
   3   3  14      205.37      185.44      5.78 o 
   4   3  14       50.96       50.92      4.11 o 
   5   3  14      160.08      157.56      6.14 o 
   6   3  14      217.43      170.07      6.14 o 
   7   3  14        2.24        7.73      2.86 o 
   8   3  14       58.72       56.56      4.58 o 
   9   3  14       19.63       20.49      4.57 o 
  10   3  14       31.96       29.79      4.79 o 
  11   3  14       23.93       25.87      5.02 o 
  12   3  14        0.29        0.69      3.22 o 
  13   3  14       24.94       39.91      8.19 o 
   0   4  14       16.67       19.33      4.51 o 
   1   4  14      163.45      181.76      8.35 o 
   2   4  14     1131.40     1036.21     22.80 o 
   3   4  14      868.81      824.09     16.56 o 
   4   4  14       43.00       38.88      4.20 o 
   5   4  14      363.55      375.27      9.82 o 
   6   4  14      100.48       90.15      5.21 o 
   7   4  14        8.79        2.72      2.93 o 
   8   4  14       12.15       11.19      3.92 o 
   9   4  14       42.22       38.41      4.87 o 
  10   4  14        7.66        2.72      3.58 o 
  11   4  14        0.33       -2.55      3.67 o 
  12   4  14        4.29        5.52      5.15 o 
  13   4  14       58.75       44.24     10.44 o 
   1   5  14       18.08       19.86      4.19 o 
   2   5  14        0.13       -2.96      2.96 o 
   3   5  14      258.28      241.22      8.98 o 
   4   5  14       36.79       31.86      3.51 o 
   5   5  14      759.87      781.36     19.22 o 
   6   5  14        6.16        2.75      2.61 o 
   7   5  14       13.42        9.33      3.86 o 
   8   5  14       50.60       63.14      5.96 o 
   9   5  14        7.74        6.15      3.88 o 
  10   5  14       25.29       21.50      5.85 o 
  11   5  14       25.80       39.65      8.06 o 
  12   5  14       31.15       32.76      6.98 o 
   0   6  14        5.81        4.06      4.01 o 
   1   6  14       14.13        7.02      3.01 o 
   2   6  14        9.49       17.29      3.64 o 
   3   6  14       58.83       54.70      4.77 o 
   4   6  14       52.68       41.27      4.06 o 
   5   6  14      357.19      313.38     12.14 o 
   6   6  14       10.59        7.68      3.72 o 
   7   6  14       67.61       62.82      6.27 o 
   8   6  14        2.16        2.47      3.27 o 
   9   6  14       26.44       22.93      5.46 o 
  10   6  14       13.18       13.42      4.92 o 
  11   6  14       39.87       68.35     10.74 o 
   1   7  14        0.26       -1.10      3.00 o 
   2   7  14        1.07       10.81      4.21 o 
   3   7  14        1.94        5.83      5.22 o 
   4   7  14       32.05       54.29      8.47 o 
   5   7  14       17.93       25.80      5.63 o 
   6   7  14        2.84       -3.11      4.18 o 
   7   7  14        3.31        6.92      4.71 o 
   8   7  14        1.73       -3.82      4.78 o 
   9   7  14        3.21        0.40      4.75 o 
  10   7  14       10.41       10.19      6.42 o 
   0   8  14      135.73      133.21     11.00 o 
   1   8  14       36.01       41.31      5.36 o 
   2   8  14        3.57       -0.52      3.04 o 
   3   8  14       43.47       38.19      6.71 o 
   4   8  14        2.16        8.81      4.59 o 
   5   8  14        3.00       -3.51      4.25 o 
   6   8  14        3.12        9.51      7.36 o 
   7   8  14       45.10       56.34      8.41 o 
   8   8  14        3.40       -5.16      5.25 o 
   9   8  14       13.55       30.87     14.12 o 
   1   9  14        3.00        0.12      4.53 o 
   2   9  14        2.76        3.85      4.93 o 
   3   9  14       34.96       32.66      9.70 o 
   4   9  14       24.41       29.81      7.15 o 
   5   9  14        0.44       -0.42      5.19 o 
   6   9  14        4.36        4.60      5.89 o 
   7   9  14        0.04       -6.54      6.77 o 
   0  10  14       25.39       10.58     16.03 o 
   1  10  14        7.47       16.25      8.73 o 
   2  10  14        4.40       12.92      7.28 o 
   3  10  14       21.41       11.16      6.95 o 
   1   1  15       62.16       63.40      3.24 o 
   2   1  15      601.95      614.59     10.76 o 
   3   1  15       25.95       48.24      3.57 o 
   4   1  15        0.23        0.88      1.88 o 
   5   1  15       63.32       52.62      3.54 o 
   6   1  15        8.73        9.04      2.39 o 
   7   1  15      428.01      346.17      9.17 o 
   8   1  15       13.97       18.75      3.33 o 
   9   1  15       11.55       12.04      3.08 o 
  10   1  15       21.79       18.52      4.06 o 
  11   1  15        0.24       16.44      7.04 o 
  12   1  15       17.49       27.62      6.02 o 
  13   1  15        0.13        8.53      5.03 o 
   0   2  15       66.75       60.05      6.41 o 
   1   2  15        0.55       -2.09      2.09 o 
   2   2  15      362.85      346.05      9.45 o 
   3   2  15      120.11      105.49      4.53 o 
   4   2  15       55.13       44.62      3.65 o 
   5   2  15        0.03        1.84      2.19 o 
   6   2  15        1.40       -2.34      2.34 o 
   7   2  15        0.17        0.73      2.27 o 
   8   2  15       34.73       41.21      4.44 o 
   9   2  15        0.29       -2.17      2.99 o 
  10   2  15      123.44      132.53      7.49 o 
  11   2  15        5.55        4.62      3.62 o 
  12   2  15        1.33       10.96      4.71 o 
  13   2  15        0.21        4.73      4.39 o 
   1   3  15      145.86      155.05      6.73 o 
   2   3  15      848.54      778.05     17.75 o 
   3   3  15        9.83       11.24      3.29 o 
   4   3  15      213.77      238.08      8.55 o 
   5   3  15      116.28      106.75      4.97 o 
   6   3  15      154.02      132.30      6.47 o 
   7   3  15       10.53       11.62      2.97 o 
   8   3  15        2.45        8.60      3.42 o 
   9   3  15       71.28       73.29      5.55 o 
  10   3  15        2.83        7.01      3.66 o 
  11   3  15        2.57       10.94      4.95 o 
  12   3  15       28.43       21.69      5.71 o 
  13   3  15        2.85        1.40      6.61 o 
   0   4  15       26.91       30.63      5.51 o 
   1   4  15        0.05        0.30      3.13 o 
   2   4  15      532.37      510.73     14.26 o 
   3   4  15       27.75       24.45      3.76 o 
   4   4  15        0.01        3.14      3.02 o 
   5   4  15      208.66      172.94      6.62 o 
   6   4  15       66.11       73.61      5.00 o 
   7   4  15        0.44       -1.30      2.89 o 
   8   4  15        6.19       11.76      3.69 o 
   9   4  15        0.28        7.91      3.98 o 
  10   4  15       34.56       37.33      5.38 o 
  11   4  15       23.27       21.36      5.28 o 
  12   4  15        7.22        2.63      5.13 o 
   1   5  15        3.11        1.43      3.05 o 
   2   5  15        1.31        1.42      2.59 o 
   3   5  15       28.27       41.31      4.57 o 
   4   5  15      460.11      465.24     14.05 o 
   5   5  15      113.05      128.38      7.62 o 
   6   5  15       10.30       14.06      5.53 o 
   7   5  15        5.67        7.54      3.55 o 
   8   5  15        0.00       -3.37      3.37 o 
   9   5  15       36.44       34.70      5.26 o 
  10   5  15       49.04       51.36      6.34 o 
  11   5  15        4.33        6.89      5.18 o 
  12   5  15       10.44       14.20      9.33 o 
   0   6  15       13.31        4.95      4.37 o 
   1   6  15       15.67       14.11      3.72 o 
   2   6  15        1.03        1.03      3.23 o 
   3   6  15       34.54       43.85      4.66 o 
   4   6  15      420.36      420.82     15.05 o 
   5   6  15      148.77      144.59      9.47 o 
   6   6  15        1.69        9.35      5.02 o 
   7   6  15        0.03       -4.31      4.31 o 
   8   6  15        9.06       12.98      4.78 o 
   9   6  15        1.90        6.55      5.07 o 
  10   6  15        2.89       -0.61      5.36 o 
  11   6  15        1.46        5.05      5.94 o 
   1   7  15        6.25        5.27      3.56 o 
   2   7  15        1.00       -0.39      2.84 o 
   3   7  15       12.15        7.95      4.26 o 
   4   7  15      327.87      314.77     15.54 o 
   5   7  15       27.57       31.81      5.87 o 
   6   7  15       26.10       18.97      5.24 o 
   7   7  15        5.25        3.80      6.60 o 
   8   7  15       12.02        7.10      5.86 o 
   9   7  15        0.01        1.11      5.51 o 
   0   8  15       53.34       56.63      8.60 o 
   1   8  15        7.74       16.23      5.26 o 
   2   8  15        0.09        4.24      3.70 o 
   3   8  15        4.96        1.98      4.02 o 
   4   8  15       53.63       48.96      7.03 o 
   5   8  15       66.48       62.44      8.74 o 
   6   8  15        6.37        1.42      5.09 o 
   7   8  15        1.49        5.30      5.80 o 
   8   8  15       24.81       31.66      7.80 o 
   1   9  15        6.43        7.59      5.27 o 
   2   9  15        0.01        0.87      6.09 o 
   3   9  15        0.88        4.90      5.07 o 
   4   9  15       27.95       11.52      6.05 o 
   5   9  15       68.70       65.63      9.32 o 
   6   9  15        0.50        8.76      6.49 o 
   0  10  15       17.86        5.09     18.32 o 
   0   0  16     1003.67     1008.80     63.11 o 
   1   0  16      134.22      145.45     10.95 o 
   2   0  16       20.85       26.70      5.17 o 
   3   0  16      107.13      146.45      7.90 o 
   4   0  16       33.46       53.42      5.61 o 
   5   0  16       57.26       51.39      5.53 o 
   6   0  16       32.70       40.72      5.76 o 
   7   0  16      458.57      346.27     15.26 o 
   8   0  16        0.00       -3.97      3.97 o 
   9   0  16       20.53       27.22      7.40 o 
  10   0  16       11.21       16.11     12.86 o 
  11   0  16      137.48      132.96     12.26 o 
  12   0  16        3.97        4.24      5.95 o 
  13   0  16       11.00        0.56      5.48 o 
   1   1  16        4.65        0.40      2.91 o 
   2   1  16      155.91      140.52      6.53 o 
   3   1  16      182.98      150.04      5.62 o 
   4   1  16        0.86       -0.38      2.03 o 
   5   1  16        1.26       -1.11      2.20 o 
   6   1  16        9.16       16.46      3.79 o 
   7   1  16        0.00        8.08      2.80 o 
   8   1  16       18.67       16.41      3.89 o 
   9   1  16        6.74       10.24      3.77 o 
  10   1  16        8.51       13.10      4.18 o 
  11   1  16       25.67       40.28      6.04 o 
  12   1  16        6.21       20.43      7.03 o 
  13   1  16        1.27        6.69      4.86 o 
   0   2  16      909.32      951.75     27.02 o 
   1   2  16        8.50       12.88      4.39 o 
   2   2  16       37.42       32.31      5.11 o 
   3   2  16       91.48       86.69      4.89 o 
   4   2  16       19.79       21.92      3.25 o 
   5   2  16       33.14       33.23      3.17 o 
   6   2  16        2.20        2.20      2.48 o 
   7   2  16       93.83      105.42      5.44 o 
   8   2  16       57.19       65.62      5.17 o 
   9   2  16        9.71        6.36      3.50 o 
  10   2  16       50.04       58.40      5.54 o 
  11   2  16       32.30       41.56      6.41 o 
  12   2  16       15.00       23.48      5.75 o 
  13   2  16        0.36        8.63      5.28 o 
   1   3  16       56.52       55.93      4.74 o 
   2   3  16      170.98      166.89      7.37 o 
   3   3  16       10.12       11.15      3.16 o 
   4   3  16       20.01       26.28      3.92 o 
   5   3  16       19.49       24.01      3.19 o 
   6   3  16       33.08       22.83      4.21 o 
   7   3  16       57.06       56.58      4.61 o 
   8   3  16       16.77       10.45      3.38 o 
   9   3  16       18.88       16.21      3.78 o 
  10   3  16        7.22        8.80      5.81 o 
  11   3  16        0.17        2.27      4.12 o 
  12   3  16        1.38        0.15      4.39 o 
   0   4  16      508.58      488.27     19.51 o 
   1   4  16      651.79      613.69     15.82 o 
   2   4  16       47.71       41.37      4.36 o 
   3   4  16       51.14       43.07      4.53 o 
   4   4  16       66.58       65.11      4.94 o 
   5   4  16       29.37       43.07      4.60 o 
   6   4  16        0.00        0.69      3.11 o 
   7   4  16       45.64       43.87      4.70 o 
   8   4  16       13.30       18.73      5.61 o 
   9   4  16        1.06        3.32      3.46 o 
  10   4  16       46.36       45.15      7.94 o 
  11   4  16       21.07       16.59      5.37 o 
  12   4  16        4.64        2.31      6.38 o 
   1   5  16       10.29        8.66      3.69 o 
   2   5  16       11.65        9.64      3.33 o 
   3   5  16        0.06       -1.21      3.10 o 
   4   5  16       14.96       15.05      3.85 o 
   5   5  16      372.62      339.24     13.31 o 
   6   5  16       14.86       10.79      4.34 o 
   7   5  16        8.40        7.82      4.04 o 
   8   5  16       10.39        8.95      4.16 o 
   9   5  16       21.54       23.16      5.51 o 
  10   5  16       46.91       48.04      7.16 o 
  11   5  16       55.95       47.34      8.53 o 
   0   6  16       93.58       70.25      9.98 o 
   1   6  16        3.36        0.53      3.39 o 
   2   6  16        1.34       -3.34      3.34 o 
   3   6  16        5.59       11.16      3.75 o 
   4   6  16        3.02       -1.47      3.61 o 
   5   6  16        0.92        4.28      4.23 o 
   6   6  16       33.10       29.80      5.51 o 
   7   6  16        3.29       10.28      4.33 o 
   8   6  16        0.02        2.84      3.73 o 
   9   6  16        4.99        8.51      5.18 o 
  10   6  16      130.66      154.08     13.45 o 
   1   7  16        0.35        3.99      3.23 o 
   2   7  16        0.38       -0.68      3.91 o 
   3   7  16        0.01        3.09      4.11 o 
   4   7  16       43.32       55.04      7.11 o 
   5   7  16        0.04        1.02      3.71 o 
   6   7  16        2.76        2.83      4.13 o 
   7   7  16       14.36       21.06      6.70 o 
   8   7  16        1.44        4.46      5.24 o 
   9   7  16       12.55       14.60      6.95 o 
   0   8  16       25.20       31.21      8.82 o 
   1   8  16        4.92        2.33      3.80 o 
   2   8  16       19.17       28.17      7.89 o 
   3   8  16        2.36        0.97      4.70 o 
   4   8  16        1.35       -0.91      3.99 o 
   5   8  16        0.01        3.24      5.07 o 
   6   8  16       10.37       35.06     10.92 o 
   7   8  16        0.71       -0.42      5.07 o 
   1   9  16        1.05       -4.71      5.18 o 
   2   9  16       30.65       31.22      7.61 o 
   3   9  16        3.85        4.13      6.17 o 
   4   9  16       20.66       14.87      7.92 o 
   1   1  17      122.03      130.50      5.94 o 
   2   1  17        5.76        6.09      2.67 o 
   3   1  17        0.41        6.23      3.43 o 
   4   1  17        1.00        3.94      4.01 o 
   5   1  17        0.00        2.32      2.21 o 
   6   1  17       10.77        8.57      2.80 o 
   7   1  17       33.70       33.27      4.10 o 
   8   1  17        1.62        1.91      2.97 o 
   9   1  17      126.22      111.81      7.06 o 
  10   1  17       16.95       17.31      4.52 o 
  11   1  17        0.10        6.02      4.00 o 
  12   1  17       25.17        9.65      5.07 o 
   0   2  17     2158.66     2026.68     53.23 o 
   1   2  17       46.57       54.89      4.77 o 
   2   2  17       15.61       16.56      4.34 o 
   3   2  17       86.29       79.63      5.80 o 
   4   2  17       18.37       27.12      5.40 o 
   5   2  17        2.55        4.05      2.37 o 
   6   2  17       13.00       10.66      3.01 o 
   7   2  17        3.33       10.85      5.06 o 
   8   2  17        5.27        6.25      4.28 o 
   9   2  17       23.90       31.03      4.65 o 
  10   2  17       30.17       30.86      5.56 o 
  11   2  17        1.31       17.02      8.44 o 
  12   2  17       62.41       37.82      6.44 o 
   1   3  17      397.75      328.65     11.39 o 
   2   3  17       30.39       33.07      4.08 o 
   3   3  17       62.27       62.40      4.81 o 
   4   3  17      133.95      112.84      6.08 o 
   5   3  17        0.58        2.56      2.77 o 
   6   3  17       29.87       48.61      8.02 o 
   7   3  17       31.17       40.13      4.88 o 
   8   3  17        0.28        4.97      3.60 o 
   9   3  17       15.39       11.43      4.42 o 
  10   3  17        5.61        2.07      4.49 o 
  11   3  17        1.90        5.70      4.95 o 
  12   3  17       44.12       40.14      8.25 o 
   0   4  17      284.62      289.72     15.02 o 
   1   4  17       35.43       43.35      4.40 o 
   2   4  17        0.82       -2.82      2.82 o 
   3   4  17       88.09      104.86      6.15 o 
   4   4  17       63.74       71.91      5.58 o 
   5   4  17        8.14       11.12      3.53 o 
   6   4  17        2.82        9.11      3.73 o 
   7   4  17       64.71       87.80      6.57 o 
   8   4  17       11.48        7.60      4.38 o 
   9   4  17       45.41       57.40     10.96 o 
  10   4  17        6.22       15.47      6.36 o 
  11   4  17       19.44       14.66      6.44 o 
   1   5  17       44.02       48.16      4.97 o 
   2   5  17        5.61        5.51      3.35 o 
   3   5  17       18.94       23.98      4.92 o 
   4   5  17      135.11      128.32      7.46 o 
   5   5  17       27.63       19.85      4.40 o 
   6   5  17       16.57        9.52      4.39 o 
   7   5  17       29.01       25.31      5.83 o 
   8   5  17        4.08        1.92      3.87 o 
   9   5  17       33.38       69.82      9.62 o 
  10   5  17        1.39        7.90      5.82 o 
   0   6  17       59.36       64.79      8.67 o 
   1   6  17       10.31       28.37      4.68 o 
   2   6  17       56.69       47.01      5.30 o 
   3   6  17      134.88      161.50      8.81 o 
   4   6  17        1.52       16.19      7.46 o 
   5   6  17        0.19        6.83      4.58 o 
   6   6  17       28.42       20.41      6.35 o 
   7   6  17       16.02       19.24      5.40 o 
   8   6  17        0.02       -4.32      4.63 o 
   9   6  17       21.76       36.56      8.44 o 
   1   7  17        6.88        3.68      3.60 o 
   2   7  17        0.81        9.35      4.91 o 
   3   7  17       26.30       38.11      7.77 o 
   4   7  17        0.10       -0.20      4.21 o 
   5   7  17        1.43        3.77      4.61 o 
   6   7  17       24.80       36.75      7.27 o 
   7   7  17        1.72       10.62      5.71 o 
   8   7  17        3.35       10.33      6.01 o 
   0   8  17        0.83       11.76      6.90 o 
   1   8  17        0.93        1.66      3.87 o 
   2   8  17       32.38       36.49      6.54 o 
   3   8  17       46.51       69.09      9.65 o 
   4   8  17        7.40        5.31      5.22 o 
   5   8  17        2.90        2.86      5.17 o 
   6   8  17        1.93       12.46      6.90 o 
   1   9  17        0.97       -0.25      6.15 o 
   2   9  17        0.06       17.09      8.85 o 
   3   9  17        0.39        8.99      9.54 o 
   0   0  18      753.59      811.28     44.06 o 
   1   0  18      326.44      316.59     17.81 o 
   2   0  18       14.42       15.69      6.58 o 
   3   0  18       32.99       72.10      8.91 o 
   4   0  18       54.00       50.10      5.55 o 
   5   0  18       39.17       39.36      5.53 o 
   6   0  18       29.36       20.88      6.41 o 
   7   0  18        3.93        8.33      4.18 o 
   8   0  18      105.74      106.61      8.95 o 
   9   0  18       34.18       36.69      9.27 o 
  10   0  18        5.59       11.13      6.23 o 
  11   0  18        1.00       16.60      8.45 o 
  12   0  18        0.29        1.70      7.71 o 
   1   1  18       26.77       32.90      4.90 o 
   2   1  18       31.17       32.61      8.66 o 
   3   1  18       13.35        6.27      3.01 o 
   4   1  18       16.91       20.72      4.78 o 
   5   1  18        3.74        7.36      3.21 o 
   6   1  18        5.47        4.36      2.91 o 
   7   1  18        2.10       -2.28      2.78 o 
   8   1  18        3.49        6.62      3.56 o 
   9   1  18        2.44        0.79      3.12 o 
  10   1  18        6.51       21.66      5.41 o 
  11   1  18        0.04        7.88      4.37 o 
  12   1  18        0.35        1.31      4.81 o 
   0   2  18     1262.84     1197.12     38.87 o 
   1   2  18       64.42       58.85      5.03 o 
   2   2  18      119.79      114.17      6.60 o 
   3   2  18      128.42      106.09      6.25 o 
   4   2  18       11.95        9.80      3.54 o 
   5   2  18       51.73       51.86      4.97 o 
   6   2  18        2.00        6.63      3.49 o 
   7   2  18        0.87        5.49      3.95 o 
   8   2  18        0.16        0.11      3.11 o 
   9   2  18       58.42       62.11      6.50 o 
  10   2  18        1.24        4.14      4.27 o 
  11   2  18        0.60       -4.43      5.24 o 
   1   3  18       33.84       24.77      3.79 o 
   2   3  18       11.26       24.86      3.67 o 
   3   3  18       17.40       25.55      4.95 o 
   4   3  18       68.86       69.85      5.62 o 
   5   3  18       69.33       74.47      6.36 o 
   6   3  18        0.55        0.90      3.81 o 
   7   3  18        0.39        1.69      3.30 o 
   8   3  18       33.48       59.44      9.23 o 
   9   3  18        4.47        1.43      4.32 o 
  10   3  18        0.00        3.47      4.74 o 
  11   3  18       36.09       38.27     10.98 o 
   0   4  18       78.77       76.91      8.78 o 
   1   4  18      137.33      105.22      6.44 o 
   2   4  18       33.60       37.06      4.73 o 
   3   4  18       66.58       62.91      5.20 o 
   4   4  18       83.07       83.76      6.31 o 
   5   4  18        2.04        6.28      4.01 o 
   6   4  18       77.71       88.20      7.76 o 
   7   4  18        0.00        3.40      3.38 o 
   8   4  18        2.34        5.66      4.55 o 
   9   4  18        2.76       -0.74      4.64 o 
  10   4  18        4.43        8.94      5.65 o 
   1   5  18       31.56       34.88      5.65 o 
   2   5  18      110.63      116.98      7.12 o 
   3   5  18      209.92      197.19      9.32 o 
   4   5  18        0.48        2.35      3.70 o 
   5   5  18        0.01       -1.81      3.80 o 
   6   5  18       46.89       43.64      6.95 o 
   7   5  18       23.65       23.04      6.17 o 
   8   5  18        0.03        0.01      3.96 o 
   9   5  18       34.21       26.05      6.36 o 
  10   5  18        5.36       13.41      7.02 o 
   0   6  18        1.22        1.65      4.41 o 
   1   6  18        3.78       11.69      4.65 o 
   2   6  18      205.51      188.72      9.24 o 
   3   6  18       44.56       49.27      6.59 o 
   4   6  18        0.19        0.58      4.32 o 
   5   6  18        4.04        2.99      4.06 o 
   6   6  18        4.13        6.13      4.63 o 
   7   6  18        1.42        6.58      5.19 o 
   8   6  18        0.87        8.67      9.11 o 
   1   7  18        0.08        3.35      3.70 o 
   2   7  18      214.76      228.02     13.90 o 
   3   7  18       70.69       60.45      7.33 o 
   4   7  18        3.04        2.97      4.80 o 
   5   7  18       36.89       26.54      6.04 o 
   6   7  18        3.13        0.40      4.44 o 
   7   7  18       15.25       30.65      7.84 o 
   0   8  18        0.66        1.67      7.36 o 
   1   8  18        2.11        9.19      6.06 o 
   2   8  18       26.06       17.76      5.63 o 
   3   8  18        3.56        8.93      5.26 o 
   4   8  18        1.40        2.20      4.65 o 
   5   8  18       15.42       15.89      7.33 o 
   1   1  19       76.29       56.99      5.83 o 
   2   1  19      208.25      242.01     10.95 o 
   3   1  19       31.39       33.64      5.24 o 
   4   1  19        8.00       30.61      7.01 o 
   5   1  19      108.02      114.40      6.63 o 
   6   1  19       20.45       12.04      3.51 o 
   7   1  19        0.94        3.50      4.25 o 
   8   1  19        4.16        4.87      3.94 o 
   9   1  19       28.41       25.14      5.49 o 
  10   1  19        8.34       19.49      5.80 o 
  11   1  19        1.92        6.02      5.62 o 
   0   2  19        9.89        1.10      5.58 o 
   1   2  19        5.96       11.89      4.17 o 
   2   2  19      130.30      151.92      9.62 o 
   3   2  19        8.93       20.40      5.38 o 
   4   2  19       90.06       95.07      6.23 o 
   5   2  19       28.24       26.03      5.97 o 
   6   2  19        6.23        1.54      2.86 o 
   7   2  19        1.86        1.04      3.29 o 
   8   2  19        9.51       11.14      4.37 o 
   9   2  19        2.74        3.89      3.81 o 
  10   2  19        0.16        1.15      4.48 o 
  11   2  19        0.07       10.75      5.99 o 
   1   3  19       54.38       60.42      5.63 o 
   2   3  19       41.07       44.84      5.06 o 
   3   3  19        0.71        6.83      3.43 o 
   4   3  19        0.54        2.92      3.29 o 
   5   3  19       24.66       13.70      3.88 o 
   6   3  19       12.95       16.18      5.40 o 
   7   3  19       24.91       41.92      6.22 o 
   8   3  19        1.35        3.73      3.94 o 
   9   3  19       10.81       18.01      5.33 o 
  10   3  19        9.04        9.22      7.52 o 
   0   4  19       18.92       41.11      6.20 o 
   1   4  19        4.83        2.41      2.86 o 
   2   4  19        1.66       14.54      3.70 o 
   3   4  19       12.92       12.69      3.89 o 
   4   4  19      160.38      143.88      8.72 o 
   5   4  19        0.05       -2.09      3.86 o 
   6   4  19        5.33        2.73      4.03 o 
   7   4  19        0.20        0.91      4.10 o 
   8   4  19        0.08        4.33      4.36 o 
   9   4  19        0.01        2.47      4.59 o 
  10   4  19       15.88       12.06      5.80 o 
   1   5  19       20.31       18.89      4.36 o 
   2   5  19       60.92       72.87      6.51 o 
   3   5  19        5.62        5.89      4.13 o 
   4   5  19        2.25        4.92      3.88 o 
   5   5  19       13.63       19.64      5.95 o 
   6   5  19        6.09        4.23      4.51 o 
   7   5  19       48.14       50.27      8.06 o 
   8   5  19       13.37       20.44      8.12 o 
   9   5  19        2.88       -0.70      5.20 o 
   0   6  19        0.84        6.18      5.29 o 
   1   6  19        8.25        9.37      3.98 o 
   2   6  19      115.08      112.58      7.71 o 
   3   6  19       51.16       39.12      6.67 o 
   4   6  19        2.19        0.62      4.70 o 
   5   6  19       12.00       11.13      5.68 o 
   6   6  19        0.72        8.13      5.49 o 
   7   6  19        0.37        7.82      6.65 o 
   8   6  19       12.59        3.44      6.66 o 
   1   7  19       11.63       16.23      5.89 o 
   2   7  19        0.55       -2.26      4.49 o 
   3   7  19        4.45        3.60      4.57 o 
   4   7  19        0.00        6.14      5.15 o 
   5   7  19        1.40       -3.24      5.40 o 
   6   7  19       15.90        6.39      6.93 o 
   0   8  19       18.35       12.66     11.58 o 
   1   8  19        0.30       -0.55      5.17 o 
   2   8  19       82.82       82.99     10.60 o 
   3   8  19        0.03        4.71      6.51 o 
   0   0  20      223.48      208.58     22.44 o 
   1   0  20       54.28       68.69      9.15 o 
   2   0  20      149.37      157.63     12.74 o 
   3   0  20      183.68      206.13     15.25 o 
   4   0  20        4.44       14.37      9.22 o 
   5   0  20      121.45      111.23     12.23 o 
   6   0  20        6.99       18.80      7.71 o 
   7   0  20       25.06       28.12      8.34 o 
   8   0  20        0.01       -1.93      6.42 o 
   9   0  20       10.44        8.08      8.13 o 
  10   0  20        0.34       -1.77      7.30 o 
   1   1  20      123.74      118.64      8.11 o 
   2   1  20       77.20       95.25      7.84 o 
   3   1  20        0.12       -3.89      4.62 o 
   4   1  20        6.07        3.11      3.98 o 
   5   1  20        3.39        3.75      3.81 o 
   6   1  20        9.37       10.74      5.23 o 
   7   1  20        1.52        1.25      3.73 o 
   8   1  20        0.38       -0.86      4.74 o 
   9   1  20        1.59       16.12     11.66 o 
  10   1  20        0.03       -2.59      4.93 o 
   0   2  20        5.72        8.97      5.71 o 
   1   2  20        6.70        3.87      3.92 o 
   2   2  20      163.96      169.98     10.30 o 
   3   2  20      124.96      118.55      8.50 o 
   4   2  20        3.78        2.18      3.40 o 
   5   2  20       13.80        8.42      5.03 o 
   6   2  20        0.69        1.46      3.21 o 
   7   2  20       14.14        9.09      4.29 o 
   8   2  20        5.56        9.54      4.89 o 
   9   2  20        4.27       -4.46      5.69 o 
  10   2  20        6.83       10.10      6.71 o 
   1   3  20       88.08       94.08      9.35 o 
   2   3  20      131.25      110.68      8.33 o 
   3   3  20        0.23       -1.11      3.40 o 
   4   3  20        2.65        4.64      4.08 o 
   5   3  20       15.23       24.16      5.17 o 
   6   3  20       30.46       31.52      5.22 o 
   7   3  20       23.30       30.46      5.92 o 
   8   3  20        9.93       20.14      6.67 o 
   9   3  20        0.62       -2.08      4.98 o 
   0   4  20       49.76       39.48      7.86 o 
   1   4  20       44.63       37.18      5.03 o 
   2   4  20       40.05       34.58      5.86 o 
   3   4  20       19.91       26.83      4.95 o 
   4   4  20       52.45       55.49      6.21 o 
   5   4  20        0.51        2.42      3.88 o 
   6   4  20        0.08        5.72      5.18 o 
   7   4  20       63.70       86.43      7.94 o 
   8   4  20        6.36       18.77      8.27 o 
   9   4  20        2.15        5.76      5.48 o 
   1   5  20        1.83        5.31      4.50 o 
   2   5  20       11.10       17.37      4.33 o 
   3   5  20        0.04       15.07      4.92 o 
   4   5  20        1.89        8.56      4.36 o 
   5   5  20       16.25       18.63      6.18 o 
   6   5  20        1.12        3.66      4.47 o 
   7   5  20       47.02       54.82      7.83 o 
   8   5  20       52.40       42.46     11.63 o 
   0   6  20       12.51       22.34      6.67 o 
   1   6  20       20.58       26.67      5.31 o 
   2   6  20        0.01       -0.29      3.70 o 
   3   6  20        4.95        5.78      5.23 o 
   4   6  20        6.98        5.30      5.08 o 
   5   6  20        0.14        6.88      5.80 o 
   6   6  20        8.57       18.06     12.78 o 
   1   7  20       25.55       41.61      8.72 o 
   2   7  20        5.93        1.39      4.45 o 
   3   7  20        8.23       10.18      5.54 o 
   4   7  20       11.80        1.58      4.57 o 
   1   1  21        3.06       -1.67      3.51 o 
   2   1  21      299.60      266.52     12.63 o 
   3   1  21      100.87      118.35      8.75 o 
   4   1  21        0.05       14.01      7.38 o 
   5   1  21       24.65       25.49      5.71 o 
   6   1  21       15.91       10.24      4.31 o 
   7   1  21       15.31       13.58      5.51 o 
   8   1  21        0.28       -0.31      4.35 o 
   9   1  21        0.10        5.59      5.12 o 
   0   2  21       69.11       73.47     12.39 o 
   1   2  21       17.05        7.55      4.46 o 
   2   2  21       22.03       37.12      7.64 o 
   3   2  21       22.02       40.60      5.90 o 
   4   2  21        2.46        3.51      4.45 o 
   5   2  21        5.52       -0.49      4.13 o 
   6   2  21       25.46       33.20      7.23 o 
   7   2  21        8.46       22.62      6.45 o 
   8   2  21        3.34        8.68      5.06 o 
   9   2  21        3.74       12.05      7.48 o 
   1   3  21       15.08       20.44      4.99 o 
   2   3  21       43.36       40.27      6.52 o 
   3   3  21        0.73       14.07      7.27 o 
   4   3  21       18.14       15.73      5.12 o 
   5   3  21        2.54        9.80      5.26 o 
   6   3  21       15.25       10.01      5.91 o 
   7   3  21        0.07        4.54      5.44 o 
   8   3  21        0.19        7.13      5.82 o 
   0   4  21       44.44       53.35     15.87 o 
   1   4  21        0.31        9.95      5.05 o 
   2   4  21        2.69        2.60      4.29 o 
   3   4  21        1.58       -0.67      3.96 o 
   4   4  21       17.09       13.09      5.14 o 
   5   4  21        2.68        2.92      4.61 o 
   6   4  21        0.71        0.98      5.96 o 
   7   4  21       51.87       67.32      9.18 o 
   8   4  21        4.07        5.00      6.14 o 
   1   5  21       11.57       24.97      7.53 o 
   2   5  21        8.20        4.76      4.23 o 
   3   5  21        5.50        5.45      4.81 o 
   4   5  21       12.66       -0.09      4.75 o 
   5   5  21        0.56       10.17     13.66 o 
   6   5  21        4.70        3.51      5.17 o 
   7   5  21       13.35       12.59      7.94 o 
   0   6  21      268.89      273.79     20.50 o 
   1   6  21       53.18       66.42      8.51 o 
   2   6  21        1.49       -2.81      5.62 o 
   3   6  21        0.18        1.42      4.78 o 
   4   6  21        4.78        2.74      5.47 o 
   5   6  21        0.13        2.59      5.72 o 
   1   7  21       26.35       25.27      8.31 o 
   0   0  22        1.27       -5.58      8.66 o 
   1   0  22      209.17      159.52     15.39 o 
   2   0  22       30.03       44.48     12.05 o 
   3   0  22       57.64       85.73     12.20 o 
   4   0  22      100.92      111.37     12.56 o 
   5   0  22       41.84       58.58     10.04 o 
   6   0  22        0.36        2.50      5.98 o 
   7   0  22        0.34        1.15      6.25 o 
   8   0  22        6.42       15.88     15.26 o 
   1   1  22        0.03       -0.10      3.89 o 
   2   1  22        3.20        4.84      4.45 o 
   3   1  22        1.84       -0.19      3.88 o 
   4   1  22        6.06        3.95      4.03 o 
   5   1  22        1.00        1.77      4.09 o 
   6   1  22        1.63        6.25      5.47 o 
   7   1  22        8.18        7.08      4.71 o 
   8   1  22        0.99       11.91      9.32 o 
   0   2  22       12.53       22.10     10.74 o 
   1   2  22        3.61       11.38      4.71 o 
   2   2  22        7.39       11.06      4.87 o 
   3   2  22        4.74        2.14      3.92 o 
   4   2  22       20.07        8.53      4.85 o 
   5   2  22       24.74       28.50      6.06 o 
   6   2  22        0.06        4.25      5.17 o 
   7   2  22       14.17       25.86      8.29 o 
   8   2  22        3.18        7.70      5.73 o 
   1   3  22        2.55        5.52      4.53 o 
   2   3  22       21.89       40.64      6.73 o 
   3   3  22        0.00        2.11      4.45 o 
   4   3  22       18.13       18.29      5.33 o 
   5   3  22       47.81       49.97      7.64 o 
   6   3  22       52.44       54.25      8.28 o 
   7   3  22        2.86        3.89      8.81 o 
   0   4  22      129.71      118.15     13.43 o 
   1   4  22        0.14       -1.61      3.66 o 
   2   4  22       36.71       41.15      8.12 o 
   3   4  22        7.89        3.62      4.21 o 
   4   4  22        1.11        4.74      4.88 o 
   5   4  22       66.35       78.39      9.75 o 
   6   4  22        0.13        9.40      7.07 o 
   1   5  22        7.65       15.25      5.41 o 
   2   5  22       17.84       11.89      5.76 o 
   3   5  22        3.54        9.53      6.10 o 
   4   5  22       19.09       10.48      6.13 o 
   5   5  22        1.78       10.23      6.70 o 
   0   6  22        0.50        9.54     10.14 o 
   1   6  22       10.95       10.49      6.18 o 
   2   6  22        8.27       13.65      6.56 o 
   3   6  22       16.68        8.55      6.53 o 
   1   1  23       13.91       20.19      6.81 o 
   2   1  23       14.47       17.89      5.23 o 
   3   1  23       39.61       41.04      6.80 o 
   4   1  23      163.99      175.91     12.03 o 
   5   1  23       50.13       50.54      7.35 o 
   6   1  23        0.14        5.98      4.69 o 
   7   1  23        9.62        5.96      5.82 o 
   0   2  23        2.13        5.10      6.90 o 
   1   2  23        0.09        8.25      4.82 o 
   2   2  23       12.00       20.93      5.62 o 
   3   2  23       67.94       65.80      7.69 o 
   4   2  23        1.64        8.28      5.89 o 
   5   2  23        1.28        2.70      4.69 o 
   6   2  23        0.18        2.66      5.26 o 
   7   2  23        4.56       12.89      7.45 o 
   1   3  23        5.56        9.73      4.84 o 
   2   3  23        1.53        0.10      4.04 o 
   3   3  23       16.07       12.90      5.16 o 
   4   3  23       27.58       26.03      6.37 o 
   5   3  23        6.02        7.42      5.46 o 
   6   3  23       16.51       18.77      6.70 o 
   0   4  23        3.57       -6.68      6.68 o 
   1   4  23        0.11        2.11      4.72 o 
   2   4  23        5.51        7.32      5.00 o 
   3   4  23        4.86       11.67      8.49 o 
   4   4  23        0.07       -1.57      4.47 o 
   5   4  23       14.10       11.94      6.55 o 
   1   5  23        0.03       -0.27      4.96 o 
   2   5  23        2.52        5.79      5.87 o 
   3   5  23        4.99        3.84      6.72 o 
   0   0  24       38.19       10.89      9.89 o 
   1   0  24        0.93        1.91      6.25 o 
   2   0  24        0.00       -6.10      7.63 o 
   3   0  24        0.53        1.36      6.07 o 
   4   0  24       64.45       70.61     18.84 o 
   5   0  24       62.01       66.30     12.17 o 
   6   0  24        2.63        4.39      7.92 o 
   1   1  24        0.00        6.96      4.95 o 
   2   1  24        7.29       12.06      5.58 o 
   3   1  24        2.92        0.69      4.66 o 
   4   1  24        3.11       -1.85      4.73 o 
   5   1  24        1.91       15.52      8.09 o 
   6   1  24        3.92        6.78      6.49 o 
   0   2  24       39.20       39.43      9.33 o 
   1   2  24        5.49       11.18      5.31 o 
   2   2  24       17.13       23.41      5.94 o 
   3   2  24       12.77       31.66      9.05 o 
   4   2  24        1.43       14.81      8.23 o 
   5   2  24       36.08       50.79     10.03 o 
   1   3  24        0.11        2.05      5.09 o 
   2   3  24        0.07        9.03      5.10 o 
   3   3  24       13.09       18.07     13.22 o 
   4   3  24        1.62        6.17      6.19 o 
   0   4  24        9.64        6.74     11.72 o 
   1   4  24        0.91        3.40      4.49 o 
   2   4  24       13.36        6.45      5.62 o 
   1   1  25        0.00        1.61      4.54 o 
   2   1  25        0.07        2.82      5.55 o 
   3   1  25        5.80        3.50      4.80 o 
   0   2  25       25.44       32.60      9.61 o 
   1   2  25        3.29       13.93      7.18 o 
   2   2  25        5.05        5.34      5.20 o 
                                                 
